# Supplementary material for: An evaluation of thermal tolerance in six tardigrade species in an active and dry state
Source: Biol Open. 2024 Sep 25;13(10):bio060485. doi: 10.1242/bio.060485 (PMC11451804; doi:10.1242/bio.060485)
Supplement: File S1. rRNA sequences generated in this study. [file biolopen-13-060485-FileS1.zip › supp-1.txt]

Milnesium sp. 28S sequence
GGAGAAAGTCTCGTCCCAATGTACACTATACTCTTGATCCACGCACTACACTCCCTCCGCAATACCCGTGCCCCACGTAAACCGAACTGATCAGGAACGACGACACGGTGTTGCCTACACTGCAGCGACGGAAAGCAAAGCCGGCAGACGAAGTGACGAGACCACATAAAAGGCAAAGACGCTGAACAAACCAAAGCGTAGGTTACTTGAGTAGAAAGCCACGAATAGCCTCTCACCAAGCCACCGCGGATGCCGATTCATCCATCGCCAGTGGCGACCCTTTTTCGAACGCGTACTCATGGACCTTATGACAGCCTACATTGACAAGAGTCTTACGATGTCCACGCGAACAATAATCCAGCCGAGATGCAAGCTGAATTCGCTGCTCTACCTTCGAGGCCCCATCTGCTTGCCTCTAAGCGGTTTCACCCACTATTACGCTCTCTCTTCAAAGTGCTTTTCAATTTTCCCTCACGGTACTTGTTCGCTATCGGACTCGTGGTCATATTTAGCCTTCGATGGAGTTTACCTCCGGCTTTAGGTTGCAATCCCAAACAACCCGACTCTCTGAAGATGCTATACCATCCCGCGTCAAACACGATACGGGCCTTGCACCCTCCTTGGTGATGGAGCTCCCCTCTTGGAGACTTATGTGTATTGACTGCAATGGGTTGTACACCTTTCCTCACCGCCTACAAGCTCCCATAACCGTTACCAGCTACAGGATTCAGCGCTGGGCTTTTCCTCCGTTTCAACTCGCAGTTACTAGGAGATCCCCGTTGGTTTCTTTTCCTCCGCTTAGTAATATGCTAG


Echiniscus sp. 28S sequence
TTGAACATAGAAATAATTCCTGGGATATTCTGTAGTAACGGCGAGTGAAGAGAATACAGCCCAACGCTGAATCGTATTGCTTGAAAGGGTGATACGACATGTAGCGTGAAACTGGCGGCTGTTGATGTTGTCCATGCGTGTAATTCTTCTTGAGCGGGGCTCAGTCCCCAGATGGTGCTAGGCCCGTATCGCGCGTGACAAGTACAGCAACGCCCGCTTGTGGAGAGTCAGGTTGTTTGGGAACACAATCTAAAGCCGGTGGTACACTCCATCGAAGGCTAAATATGACCACGAGTCCGATAGCGAACAAGTACCGTGAGGGAAAATTGAAAAGCACTTTGAAGAGAGAGCGAAATAGTGCGTGAAACCGCTTAGAGGCAAGCAGATGGATTCTCGAAGGTGTGCATAGGATTTATTTCCTAGTTCTCACGCCACCACTGTTGTTGACGTGCACCATGCGCTGACATTTGGACGCTTGATATTGGGACTCGTGCCTGCTTGAGACGCTCGGTGTTGGACGTGTTGAGTTTTTGTGGCATGCAATAACAGAGCAGAGCAATTGTCGTCGCTGTAAAGCGCCGACTGTGGCCGCTTGCTGATGCATTGTCGTTGTGGCGAGGCGCAAGCTTCCACATGCGATATGTGTTGCAAATCGGCTATTAGTACCGGCAAGACGACTGTAGACTCGGTGGCGAGTAGATGAAATTCCATCTTACCCGTCTTGAAACACGCACCAAGGACAGTCGCTCACGACTCACTTCTAATTCAATAGTTTCTCCCTCCTGATTTCTTGTGATTGGTGATGAAGCTTTAACAACCCTTCCACTCCATTGGTTTAATTTTAATCTGGCATGAAAAAGACAGTTAGCCGGGAAAAAAAGGTATATTGTTGAC
