# Supplementary material for: An evaluation of thermal tolerance in six tardigrade species in an active and dry state
Source: Biol Open. 2024 Sep 25;13(10):bio060485. doi: 10.1242/bio.060485 (PMC11451804; doi:10.1242/bio.060485)
Supplement: File S2. Data used and analyzed in this study. [file biolopen-13-060485-FileS2.xlsx]

## Sheet: 1hr.d
Species	Name	State	Temp	Percent	dataset	replicate
Ramazzottius varieornatus	r.v	dry	55	100	1	1		For Temp- desiccation controls are listed at 37C. Active controls are listed at 30C. This is for graphing ONLY, controls were tested at room temperature.
Ramazzottius varieornatus	r.v	dry	55	100	1	2
Ramazzottius varieornatus	r.v	dry	55	100	1	3
Ramazzottius varieornatus	r.v	dry	65	80	1	1
Ramazzottius varieornatus	r.v	dry	65	100	1	2
Ramazzottius varieornatus	r.v	dry	65	90	1	3
Ramazzottius varieornatus	r.v	dry	75	90	1	1
Ramazzottius varieornatus	r.v	dry	75	100	1	2
Ramazzottius varieornatus	r.v	dry	75	100	1	3
Ramazzottius varieornatus	r.v	dry	85	90	1	1
Ramazzottius varieornatus	r.v	dry	85	60	1	2
Ramazzottius varieornatus	r.v	dry	85	60	1	3
Ramazzottius varieornatus	r.v	dry	95	60	1	1
Ramazzottius varieornatus	r.v	dry	95	80	1	2
Ramazzottius varieornatus	r.v	dry	95	80	1	3
Ramazzottius varieornatus	r.v	dry	105	0	1	1
Ramazzottius varieornatus	r.v	dry	105	0	1	2
Ramazzottius varieornatus	r.v	dry	105	0	1	3
Ramazzottius varieornatus	r.v	dry	115	0	1	1
Ramazzottius varieornatus	r.v	dry	115	0	1	2
Ramazzottius varieornatus	r.v	dry	115	0	1	3
Ramazzottius varieornatus	r.v	dry	125	0	1	1
Ramazzottius varieornatus	r.v	dry	125	0	1	2
Ramazzottius varieornatus	r.v	dry	125	0	1	3
Ramazzottius varieornatus	r.v	dry	37	100	c	1
Ramazzottius varieornatus	r.v	dry	37	100	c	2
Ramazzottius varieornatus	r.v	dry	37	100	c	3
Hypsibius exemplaris	h.e	dry	55	0	1	1
Hypsibius exemplaris	h.e	dry	55	0	1	2
Hypsibius exemplaris	h.e	dry	55	0	1	3
Hypsibius exemplaris	h.e	dry	65	0	1	1
Hypsibius exemplaris	h.e	dry	65	0	1	2
Hypsibius exemplaris	h.e	dry	65	0	1	3
Hypsibius exemplaris	h.e	dry	75	0	1	1
Hypsibius exemplaris	h.e	dry	75	0	1	2
Hypsibius exemplaris	h.e	dry	75	0	1	3
Hypsibius exemplaris	h.e	dry	85	0	1	1
Hypsibius exemplaris	h.e	dry	85	0	1	2
Hypsibius exemplaris	h.e	dry	85	0	1	3
Hypsibius exemplaris	h.e	dry	95	0	1	1
Hypsibius exemplaris	h.e	dry	95	0	1	2
Hypsibius exemplaris	h.e	dry	95	0	1	3
Hypsibius exemplaris	h.e	dry	105	0	1	1
Hypsibius exemplaris	h.e	dry	105	0	1	2
Hypsibius exemplaris	h.e	dry	105	0	1	3
Hypsibius exemplaris	h.e	dry	115	0	1	1
Hypsibius exemplaris	h.e	dry	115	0	1	2
Hypsibius exemplaris	h.e	dry	115	0	1	3
Hypsibius exemplaris	h.e	dry	125	0	1	1
Hypsibius exemplaris	h.e	dry	125	0	1	2
Hypsibius exemplaris	h.e	dry	125	0	1	3
Hypsibius exemplaris	h.e	dry	55	82.5	2	1
Hypsibius exemplaris	h.e	dry	55	75	2	2
Hypsibius exemplaris	h.e	dry	55	60	2	3
Hypsibius exemplaris	h.e	dry	75	70	2	1
Hypsibius exemplaris	h.e	dry	75	80	2	2
Hypsibius exemplaris	h.e	dry	75	90	2	3
Hypsibius exemplaris	h.e	dry	95	60	2	1
Hypsibius exemplaris	h.e	dry	95	75	2	2
Hypsibius exemplaris	h.e	dry	95	50	2	3
Hypsibius exemplaris	h.e	dry	100	0	2	1
Hypsibius exemplaris	h.e	dry	100	0	2	2
Hypsibius exemplaris	h.e	dry	100	0	2	3
Hypsibius exemplaris	h.e	dry	120	0	2	1
Hypsibius exemplaris	h.e	dry	120	0	2	2
Hypsibius exemplaris	h.e	dry	120	0	2	3
Hypsibius exemplaris	h.e	dry	37	80	c2	1
Hypsibius exemplaris	h.e	dry	37	80	c2	2
Hypsibius exemplaris	h.e	dry	37	90	c2	3
Hypsibius exemplaris	h.e	dry	37	0	c	1
Hypsibius exemplaris	h.e	dry	37	0	c	2
Hypsibius exemplaris	h.e	dry	37	0	c	3
Milnesium sp.	m.i	dry	55	100	1	1
Milnesium sp.	m.i	dry	55	100	1	2
Milnesium sp.	m.i	dry	55	100	1	3
Milnesium sp.	m.i	dry	65	80	1	1
Milnesium sp.	m.i	dry	65	100	1	2
Milnesium sp.	m.i	dry	65	100	1	3
Milnesium sp.	m.i	dry	75	90	1	1
Milnesium sp.	m.i	dry	75	100	1	2
Milnesium sp.	m.i	dry	75	100	1	3
Milnesium sp.	m.i	dry	85	60	1	1
Milnesium sp.	m.i	dry	85	100	1	2
Milnesium sp.	m.i	dry	85	70	1	3
Milnesium sp.	m.i	dry	95	60	1	1
Milnesium sp.	m.i	dry	95	70	1	2
Milnesium sp.	m.i	dry	95	80	1	3
Milnesium sp.	m.i	dry	105	0	1	1
Milnesium sp.	m.i	dry	105	0	1	2
Milnesium sp.	m.i	dry	105	0	1	3
Milnesium sp.	m.i	dry	115	0	1	1
Milnesium sp.	m.i	dry	115	0	1	2
Milnesium sp.	m.i	dry	115	0	1	3
Milnesium sp.	m.i	dry	125	0	1	1
Milnesium sp.	m.i	dry	125	0	1	2
Milnesium sp.	m.i	dry	125	0	1	3
Milnesium sp.	m.i	dry	37	100	c	1
Milnesium sp.	m.i	dry	37	100	c	2
Milnesium sp.	m.i	dry	37	100	c	3
Echiniscus sp.	e.b	dry	55	90	1	1
Echiniscus sp.	e.b	dry	55	70	1	2
Echiniscus sp.	e.b	dry	55	90	1	3
Echiniscus sp.	e.b	dry	65	90	1	1
Echiniscus sp.	e.b	dry	65	80	1	2
Echiniscus sp.	e.b	dry	65	90	1	3
Echiniscus sp.	e.b	dry	75	60	1	1
Echiniscus sp.	e.b	dry	75	80	1	2
Echiniscus sp.	e.b	dry	75	90	1	3
Echiniscus sp.	e.b	dry	85	0	1	1
Echiniscus sp.	e.b	dry	85	20	1	2
Echiniscus sp.	e.b	dry	85	30	1	3
Echiniscus sp.	e.b	dry	95	0	1	1
Echiniscus sp.	e.b	dry	95	0	1	2
Echiniscus sp.	e.b	dry	95	0	1	3
Echiniscus sp.	e.b	dry	105	0	1	1
Echiniscus sp.	e.b	dry	105	0	1	2
Echiniscus sp.	e.b	dry	105	0	1	3
Echiniscus sp.	e.b	dry	115	0	1	1
Echiniscus sp.	e.b	dry	115	0	1	2
Echiniscus sp.	e.b	dry	115	0	1	3
Echiniscus sp.	e.b	dry	125	0	1	1
Echiniscus sp.	e.b	dry	125	0	1	2
Echiniscus sp.	e.b	dry	125	0	1	3
Echiniscus sp.	e.b	dry	37	100	c	1
Echiniscus sp.	e.b	dry	37	100	c	2
Echiniscus sp.	e.b	dry	37	100	c	3
Viridiscus viridianus	v.v	dry	55	100	1	1
Viridiscus viridianus	v.v	dry	55	100	1	2
Viridiscus viridianus	v.v	dry	55	100	1	3
Viridiscus viridianus	v.v	dry	65	60	1	1
Viridiscus viridianus	v.v	dry	65	50	1	2
Viridiscus viridianus	v.v	dry	65	100	1	3
Viridiscus viridianus	v.v	dry	75	100	1	1
Viridiscus viridianus	v.v	dry	75	100	1	2
Viridiscus viridianus	v.v	dry	75	100	1	3
Viridiscus viridianus	v.v	dry	85	70	1	1
Viridiscus viridianus	v.v	dry	85	70	1	2
Viridiscus viridianus	v.v	dry	85	80	1	3
Viridiscus viridianus	v.v	dry	95	60	1	1
Viridiscus viridianus	v.v	dry	95	60	1	2
Viridiscus viridianus	v.v	dry	95	40	1	3
Viridiscus viridianus	v.v	dry	105	0	1	1
Viridiscus viridianus	v.v	dry	105	0	1	2
Viridiscus viridianus	v.v	dry	105	0	1	3
Viridiscus viridianus	v.v	dry	115	0	1	1
Viridiscus viridianus	v.v	dry	115	0	1	2
Viridiscus viridianus	v.v	dry	115	0	1	3
Viridiscus viridianus	v.v	dry	125	0	1	1
Viridiscus viridianus	v.v	dry	125	0	1	2
Viridiscus viridianus	v.v	dry	125	0	1	3
Viridiscus viridianus	v.v	dry	37	100	c	1
Viridiscus viridianus	v.v	dry	37	100	c	2
Viridiscus viridianus	v.v	dry	37	100	c	3
Acutuncus antarcticus	a.a	dry	55	0	1	1
Acutuncus antarcticus	a.a	dry	55	0	1	2
Acutuncus antarcticus	a.a	dry	55	0	1	3
Acutuncus antarcticus	a.a	dry	65	0	1	1
Acutuncus antarcticus	a.a	dry	65	0	1	2
Acutuncus antarcticus	a.a	dry	65	0	1	3
Acutuncus antarcticus	a.a	dry	75	0	1	1
Acutuncus antarcticus	a.a	dry	75	0	1	2
Acutuncus antarcticus	a.a	dry	75	0	1	3
Acutuncus antarcticus	a.a	dry	85	0	1	1
Acutuncus antarcticus	a.a	dry	85	0	1	2
Acutuncus antarcticus	a.a	dry	85	0	1	3
Acutuncus antarcticus	a.a	dry	95	0	1	1
Acutuncus antarcticus	a.a	dry	95	0	1	2
Acutuncus antarcticus	a.a	dry	95	0	1	3
Acutuncus antarcticus	a.a	dry	105	0	1	1
Acutuncus antarcticus	a.a	dry	105	0	1	2
Acutuncus antarcticus	a.a	dry	105	0	1	3
Acutuncus antarcticus	a.a	dry	115	0	1	1
Acutuncus antarcticus	a.a	dry	115	0	1	2
Acutuncus antarcticus	a.a	dry	115	0	1	3
Acutuncus antarcticus	a.a	dry	125	0	1	1
Acutuncus antarcticus	a.a	dry	125	0	1	2
Acutuncus antarcticus	a.a	dry	125	0	1	3
Acutuncus antarcticus	a.a	dry	37	100	c	1
Acutuncus antarcticus	a.a	dry	37	100	c	2
Acutuncus antarcticus	a.a	dry	37	100	c	3
Ramazzottius varieornatus	r.v	wet	34	100	3	1
Ramazzottius varieornatus	r.v	wet	34	100	3	2
Ramazzottius varieornatus	r.v	wet	34	100	3	3
Ramazzottius varieornatus	r.v	wet	35	100	3	1
Ramazzottius varieornatus	r.v	wet	35	100	3	2
Ramazzottius varieornatus	r.v	wet	35	100	3	3
Ramazzottius varieornatus	r.v	wet	36	100	3	1
Ramazzottius varieornatus	r.v	wet	36	40	3	2
Ramazzottius varieornatus	r.v	wet	36	80	3	3
Ramazzottius varieornatus	r.v	wet	38	60	3	1
Ramazzottius varieornatus	r.v	wet	38	70	3	2
Ramazzottius varieornatus	r.v	wet	38	60	3	3
Ramazzottius varieornatus	r.v	wet	41	0	3	1
Ramazzottius varieornatus	r.v	wet	41	0	3	2
Ramazzottius varieornatus	r.v	wet	41	0	3	3
Ramazzottius varieornatus	r.v	wet	43	0	3	1
Ramazzottius varieornatus	r.v	wet	43	0	3	2
Ramazzottius varieornatus	r.v	wet	43	0	3	3
Ramazzottius varieornatus	r.v	wet	45	0	3	1
Ramazzottius varieornatus	r.v	wet	45	0	3	2
Ramazzottius varieornatus	r.v	wet	45	0	3	3
Ramazzottius varieornatus	r.v	wet	47	0	3	1
Ramazzottius varieornatus	r.v	wet	47	0	3	2
Ramazzottius varieornatus	r.v	wet	47	0	3	3
Ramazzottius varieornatus	r.v	wet	30	100	c	1
Ramazzottius varieornatus	r.v	wet	30	100	c	2
Ramazzottius varieornatus	r.v	wet	30	100	c	3
Hypsibius exemplaris	h.e	wet	34	80	3	1
Hypsibius exemplaris	h.e	wet	34	100	3	2
Hypsibius exemplaris	h.e	wet	34	90	3	3
Hypsibius exemplaris	h.e	wet	35	80	3	1
Hypsibius exemplaris	h.e	wet	35	100	3	2
Hypsibius exemplaris	h.e	wet	35	100	3	3
Hypsibius exemplaris	h.e	wet	36	0	3	1
Hypsibius exemplaris	h.e	wet	36	90	3	2
Hypsibius exemplaris	h.e	wet	36	40	3	3
Hypsibius exemplaris	h.e	wet	38	0	3	1
Hypsibius exemplaris	h.e	wet	38	0	3	2
Hypsibius exemplaris	h.e	wet	38	0	3	3
Hypsibius exemplaris	h.e	wet	41	0	3	1
Hypsibius exemplaris	h.e	wet	41	0	3	2
Hypsibius exemplaris	h.e	wet	41	0	3	3
Hypsibius exemplaris	h.e	wet	43	0	3	1
Hypsibius exemplaris	h.e	wet	43	0	3	2
Hypsibius exemplaris	h.e	wet	43	0	3	3
Hypsibius exemplaris	h.e	wet	45	0	3	1
Hypsibius exemplaris	h.e	wet	45	0	3	2
Hypsibius exemplaris	h.e	wet	45	0	3	3
Hypsibius exemplaris	h.e	wet	47	0	3	1
Hypsibius exemplaris	h.e	wet	47	0	3	2
Hypsibius exemplaris	h.e	wet	47	0	3	3
Hypsibius exemplaris	h.e	wet	30	100	c	1
Hypsibius exemplaris	h.e	wet	30	100	c	2
Hypsibius exemplaris	h.e	wet	30	100	c	3
Milnesium sp.	m.i	wet	34	100	3	1
Milnesium sp.	m.i	wet	34	100	3	2
Milnesium sp.	m.i	wet	34	100	3	3
Milnesium sp.	m.i	wet	35	90	3	1
Milnesium sp.	m.i	wet	35	100	3	2
Milnesium sp.	m.i	wet	35	100	3	3
Milnesium sp.	m.i	wet	36	10	3	1
Milnesium sp.	m.i	wet	36	0	3	2
Milnesium sp.	m.i	wet	36	0	3	3
Milnesium sp.	m.i	wet	38	0	3	1
Milnesium sp.	m.i	wet	38	0	3	2
Milnesium sp.	m.i	wet	38	0	3	3
Milnesium sp.	m.i	wet	41	0	3	1
Milnesium sp.	m.i	wet	41	0	3	2
Milnesium sp.	m.i	wet	41	0	3	3
Milnesium sp.	m.i	wet	43	0	3	1
Milnesium sp.	m.i	wet	43	0	3	2
Milnesium sp.	m.i	wet	43	0	3	3
Milnesium sp.	m.i	wet	45	0	3	1
Milnesium sp.	m.i	wet	45	0	3	2
Milnesium sp.	m.i	wet	45	0	3	3
Milnesium sp.	m.i	wet	47	0	3	1
Milnesium sp.	m.i	wet	47	0	3	2
Milnesium sp.	m.i	wet	47	0	3	3
Milnesium sp.	m.i	wet	30	100	c	1
Milnesium sp.	m.i	wet	30	100	c	2
Milnesium sp.	m.i	wet	30	100	c	3
Echiniscus sp.	e.b	wet	34	100	3	1
Echiniscus sp.	e.b	wet	34	100	3	2
Echiniscus sp.	e.b	wet	34	100	3	3
Echiniscus sp.	e.b	wet	35	100	3	1
Echiniscus sp.	e.b	wet	35	100	3	2
Echiniscus sp.	e.b	wet	35	100	3	3
Echiniscus sp.	e.b	wet	36	0	3	1
Echiniscus sp.	e.b	wet	36	0	3	2
Echiniscus sp.	e.b	wet	36	1	3	3
Echiniscus sp.	e.b	wet	38	0	3	1
Echiniscus sp.	e.b	wet	38	0	3	2
Echiniscus sp.	e.b	wet	38	0	3	3
Echiniscus sp.	e.b	wet	41	0	3	1
Echiniscus sp.	e.b	wet	41	0	3	2
Echiniscus sp.	e.b	wet	41	0	3	3
Echiniscus sp.	e.b	wet	43	0	3	1
Echiniscus sp.	e.b	wet	43	0	3	2
Echiniscus sp.	e.b	wet	43	0	3	3
Echiniscus sp.	e.b	wet	45	0	3	1
Echiniscus sp.	e.b	wet	45	0	3	2
Echiniscus sp.	e.b	wet	45	0	3	3
Echiniscus sp.	e.b	wet	47	0	3	1
Echiniscus sp.	e.b	wet	47	0	3	2
Echiniscus sp.	e.b	wet	47	0	3	3
Echiniscus sp.	e.b	wet	30	100	c	1
Echiniscus sp.	e.b	wet	30	100	c	2
Echiniscus sp.	e.b	wet	30	100	c	3
Viridiscus viridianus	v.v	wet	34	100	3	1
Viridiscus viridianus	v.v	wet	34	100	3	2
Viridiscus viridianus	v.v	wet	34	100	3	3
Viridiscus viridianus	v.v	wet	35	100	3	1
Viridiscus viridianus	v.v	wet	35	100	3	2
Viridiscus viridianus	v.v	wet	35	100	3	3
Viridiscus viridianus	v.v	wet	36	100	3	1
Viridiscus viridianus	v.v	wet	36	100	3	2
Viridiscus viridianus	v.v	wet	36	70	3	3
Viridiscus viridianus	v.v	wet	38	100	3	1
Viridiscus viridianus	v.v	wet	38	100	3	2
Viridiscus viridianus	v.v	wet	38	60	3	3
Viridiscus viridianus	v.v	wet	41	0	3	1
Viridiscus viridianus	v.v	wet	41	0	3	2
Viridiscus viridianus	v.v	wet	41	40	3	3
Viridiscus viridianus	v.v	wet	43	0	3	1
Viridiscus viridianus	v.v	wet	43	0	3	2
Viridiscus viridianus	v.v	wet	43	0	3	3
Viridiscus viridianus	v.v	wet	45	0	3	1
Viridiscus viridianus	v.v	wet	45	0	3	2
Viridiscus viridianus	v.v	wet	45	0	3	3
Viridiscus viridianus	v.v	wet	47	0	3	1
Viridiscus viridianus	v.v	wet	47	0	3	2
Viridiscus viridianus	v.v	wet	47	0	3	3
Viridiscus viridianus	v.v	wet	30	100	c	1
Viridiscus viridianus	v.v	wet	30	100	c	2
Viridiscus viridianus	v.v	wet	30	100	c	3
Acutuncus antarcticus	a.a	wet	34	100	3	1
Acutuncus antarcticus	a.a	wet	34	100	3	2
Acutuncus antarcticus	a.a	wet	34	90	3	3
Acutuncus antarcticus	a.a	wet	36	0	3	1
Acutuncus antarcticus	a.a	wet	36	0	3	2
Acutuncus antarcticus	a.a	wet	36	0	3	3
Acutuncus antarcticus	a.a	wet	38	0	3	1
Acutuncus antarcticus	a.a	wet	38	0	3	2
Acutuncus antarcticus	a.a	wet	38	0	3	3
Acutuncus antarcticus	a.a	wet	41	0	3	1
Acutuncus antarcticus	a.a	wet	41	0	3	2
Acutuncus antarcticus	a.a	wet	41	0	3	3
Acutuncus antarcticus	a.a	wet	43	0	3	1
Acutuncus antarcticus	a.a	wet	43	0	3	2
Acutuncus antarcticus	a.a	wet	43	0	3	3
Acutuncus antarcticus	a.a	wet	45	0	3	1
Acutuncus antarcticus	a.a	wet	45	0	3	2
Acutuncus antarcticus	a.a	wet	45	0	3	3
Acutuncus antarcticus	a.a	wet	47	0	3	1
Acutuncus antarcticus	a.a	wet	47	0	3	2
Acutuncus antarcticus	a.a	wet	47	0	3	3
Acutuncus antarcticus	a.a	wet	30	100	c	1
Acutuncus antarcticus	a.a	wet	30	100	c	2
Acutuncus antarcticus	a.a	wet	30	100	c	3

## Sheet: 72hr.d
Species	Name	State	Temp	Percent	dataset	replicate
Ramazzottius varieornatus	r.v	dry	55	100	1	1		For Temp- desiccation controls are listed at 37C. Active controls are listed at 30C. This is for graphing ONLY, controls were tested at room temperature.
Ramazzottius varieornatus	r.v	dry	55	100	1	2
Ramazzottius varieornatus	r.v	dry	55	100	1	3
Ramazzottius varieornatus	r.v	dry	65	90	1	1
Ramazzottius varieornatus	r.v	dry	65	100	1	2
Ramazzottius varieornatus	r.v	dry	65	90	1	3
Ramazzottius varieornatus	r.v	dry	75	100	1	1
Ramazzottius varieornatus	r.v	dry	75	100	1	2
Ramazzottius varieornatus	r.v	dry	75	100	1	3
Ramazzottius varieornatus	r.v	dry	85	90	1	1
Ramazzottius varieornatus	r.v	dry	85	100	1	2
Ramazzottius varieornatus	r.v	dry	85	90	1	3
Ramazzottius varieornatus	r.v	dry	95	60	1	1
Ramazzottius varieornatus	r.v	dry	95	90	1	2
Ramazzottius varieornatus	r.v	dry	95	80	1	3
Ramazzottius varieornatus	r.v	dry	105	0	1	1
Ramazzottius varieornatus	r.v	dry	105	0	1	2
Ramazzottius varieornatus	r.v	dry	105	0	1	3
Ramazzottius varieornatus	r.v	dry	115	0	1	1
Ramazzottius varieornatus	r.v	dry	115	0	1	2
Ramazzottius varieornatus	r.v	dry	115	0	1	3
Ramazzottius varieornatus	r.v	dry	125	0	1	1
Ramazzottius varieornatus	r.v	dry	125	0	1	2
Ramazzottius varieornatus	r.v	dry	125	0	1	3
Ramazzottius varieornatus	r.v	dry	37	100	c	1
Ramazzottius varieornatus	r.v	dry	37	100	c	2
Ramazzottius varieornatus	r.v	dry	37	100	c	3
Hypsibius exemplaris	h.e	dry	55	0	1	1
Hypsibius exemplaris	h.e	dry	55	0	1	2
Hypsibius exemplaris	h.e	dry	55	0	1	3
Hypsibius exemplaris	h.e	dry	65	0	1	1
Hypsibius exemplaris	h.e	dry	65	0	1	2
Hypsibius exemplaris	h.e	dry	65	0	1	3
Hypsibius exemplaris	h.e	dry	75	0	1	1
Hypsibius exemplaris	h.e	dry	75	0	1	2
Hypsibius exemplaris	h.e	dry	75	0	1	3
Hypsibius exemplaris	h.e	dry	85	0	1	1
Hypsibius exemplaris	h.e	dry	85	0	1	2
Hypsibius exemplaris	h.e	dry	85	0	1	3
Hypsibius exemplaris	h.e	dry	95	0	1	1
Hypsibius exemplaris	h.e	dry	95	0	1	2
Hypsibius exemplaris	h.e	dry	95	0	1	3
Hypsibius exemplaris	h.e	dry	105	0	1	1
Hypsibius exemplaris	h.e	dry	105	0	1	2
Hypsibius exemplaris	h.e	dry	105	0	1	3
Hypsibius exemplaris	h.e	dry	115	0	1	1
Hypsibius exemplaris	h.e	dry	115	0	1	2
Hypsibius exemplaris	h.e	dry	115	0	1	3
Hypsibius exemplaris	h.e	dry	125	0	1	1
Hypsibius exemplaris	h.e	dry	125	0	1	2
Hypsibius exemplaris	h.e	dry	125	0	1	3
Hypsibius exemplaris	h.e	dry	55	82.5	2	1
Hypsibius exemplaris	h.e	dry	55	75	2	2
Hypsibius exemplaris	h.e	dry	55	60	2	3
Hypsibius exemplaris	h.e	dry	75	70	2	1
Hypsibius exemplaris	h.e	dry	75	80	2	2
Hypsibius exemplaris	h.e	dry	75	90	2	3
Hypsibius exemplaris	h.e	dry	95	60	2	1
Hypsibius exemplaris	h.e	dry	95	75	2	2
Hypsibius exemplaris	h.e	dry	95	50	2	3
Hypsibius exemplaris	h.e	dry	100	0	2	1
Hypsibius exemplaris	h.e	dry	100	0	2	2
Hypsibius exemplaris	h.e	dry	100	0	2	3
Hypsibius exemplaris	h.e	dry	120	0	2	1
Hypsibius exemplaris	h.e	dry	120	0	2	2
Hypsibius exemplaris	h.e	dry	120	0	2	3
Hypsibius exemplaris	h.e	dry	37	80	c2	1
Hypsibius exemplaris	h.e	dry	37	80	c2	2
Hypsibius exemplaris	h.e	dry	37	90	c2	3
Hypsibius exemplaris	h.e	dry	37	0	c	1
Hypsibius exemplaris	h.e	dry	37	0	c	2
Hypsibius exemplaris	h.e	dry	37	0	c	3
Milnesium sp.	m.i	dry	55	90	1	1
Milnesium sp.	m.i	dry	55	100	1	2
Milnesium sp.	m.i	dry	55	100	1	3
Milnesium sp.	m.i	dry	65	90	1	1
Milnesium sp.	m.i	dry	65	90	1	2
Milnesium sp.	m.i	dry	65	90	1	3
Milnesium sp.	m.i	dry	75	90	1	1
Milnesium sp.	m.i	dry	75	100	1	2
Milnesium sp.	m.i	dry	75	100	1	3
Milnesium sp.	m.i	dry	85	70	1	1
Milnesium sp.	m.i	dry	85	100	1	2
Milnesium sp.	m.i	dry	85	80	1	3
Milnesium sp.	m.i	dry	95	90	1	1
Milnesium sp.	m.i	dry	95	60	1	2
Milnesium sp.	m.i	dry	95	90	1	3
Milnesium sp.	m.i	dry	105	0	1	1
Milnesium sp.	m.i	dry	105	0	1	2
Milnesium sp.	m.i	dry	105	0	1	3
Milnesium sp.	m.i	dry	115	0	1	1
Milnesium sp.	m.i	dry	115	0	1	2
Milnesium sp.	m.i	dry	115	0	1	3
Milnesium sp.	m.i	dry	125	0	1	1
Milnesium sp.	m.i	dry	125	0	1	2
Milnesium sp.	m.i	dry	125	0	1	3
Milnesium sp.	m.i	dry	37	100	c	1
Milnesium sp.	m.i	dry	37	100	c	2
Milnesium sp.	m.i	dry	37	100	c	3
Echiniscus sp.	e.b	dry	55	90	1	1
Echiniscus sp.	e.b	dry	55	70	1	2
Echiniscus sp.	e.b	dry	55	90	1	3
Echiniscus sp.	e.b	dry	65	90	1	1
Echiniscus sp.	e.b	dry	65	70	1	2
Echiniscus sp.	e.b	dry	65	90	1	3
Echiniscus sp.	e.b	dry	75	60	1	1
Echiniscus sp.	e.b	dry	75	60	1	2
Echiniscus sp.	e.b	dry	75	60	1	3
Echiniscus sp.	e.b	dry	85	10	1	1
Echiniscus sp.	e.b	dry	85	40	1	2
Echiniscus sp.	e.b	dry	85	50	1	3
Echiniscus sp.	e.b	dry	95	0	1	1
Echiniscus sp.	e.b	dry	95	0	1	2
Echiniscus sp.	e.b	dry	95	0	1	3
Echiniscus sp.	e.b	dry	105	0	1	1
Echiniscus sp.	e.b	dry	105	0	1	2
Echiniscus sp.	e.b	dry	105	0	1	3
Echiniscus sp.	e.b	dry	115	0	1	1
Echiniscus sp.	e.b	dry	115	0	1	2
Echiniscus sp.	e.b	dry	115	0	1	3
Echiniscus sp.	e.b	dry	125	0	1	1
Echiniscus sp.	e.b	dry	125	0	1	2
Echiniscus sp.	e.b	dry	125	0	1	3
Echiniscus sp.	e.b	dry	37	100	c	1
Echiniscus sp.	e.b	dry	37	100	c	2
Echiniscus sp.	e.b	dry	37	100	c	3
Viridiscus viridianus	v.v	dry	55	100	1	1
Viridiscus viridianus	v.v	dry	55	100	1	2
Viridiscus viridianus	v.v	dry	55	90	1	3
Viridiscus viridianus	v.v	dry	65	70	1	1
Viridiscus viridianus	v.v	dry	65	60	1	2
Viridiscus viridianus	v.v	dry	65	100	1	3
Viridiscus viridianus	v.v	dry	75	100	1	1
Viridiscus viridianus	v.v	dry	75	90	1	2
Viridiscus viridianus	v.v	dry	75	100	1	3
Viridiscus viridianus	v.v	dry	85	100	1	1
Viridiscus viridianus	v.v	dry	85	90	1	2
Viridiscus viridianus	v.v	dry	85	90	1	3
Viridiscus viridianus	v.v	dry	95	70	1	1
Viridiscus viridianus	v.v	dry	95	60	1	2
Viridiscus viridianus	v.v	dry	95	40	1	3
Viridiscus viridianus	v.v	dry	105	0	1	1
Viridiscus viridianus	v.v	dry	105	0	1	2
Viridiscus viridianus	v.v	dry	105	0	1	3
Viridiscus viridianus	v.v	dry	115	0	1	1
Viridiscus viridianus	v.v	dry	115	0	1	2
Viridiscus viridianus	v.v	dry	115	0	1	3
Viridiscus viridianus	v.v	dry	125	0	1	1
Viridiscus viridianus	v.v	dry	125	0	1	2
Viridiscus viridianus	v.v	dry	125	0	1	3
Viridiscus viridianus	v.v	dry	37	100	c	1
Viridiscus viridianus	v.v	dry	37	100	c	2
Viridiscus viridianus	v.v	dry	37	100	c	3
Acutuncus antarcticus	a.a	dry	55	0	1	1
Acutuncus antarcticus	a.a	dry	55	0	1	2
Acutuncus antarcticus	a.a	dry	55	0	1	3
Acutuncus antarcticus	a.a	dry	65	0	1	1
Acutuncus antarcticus	a.a	dry	65	0	1	2
Acutuncus antarcticus	a.a	dry	65	0	1	3
Acutuncus antarcticus	a.a	dry	75	0	1	1
Acutuncus antarcticus	a.a	dry	75	0	1	2
Acutuncus antarcticus	a.a	dry	75	0	1	3
Acutuncus antarcticus	a.a	dry	85	0	1	1
Acutuncus antarcticus	a.a	dry	85	0	1	2
Acutuncus antarcticus	a.a	dry	85	0	1	3
Acutuncus antarcticus	a.a	dry	95	0	1	1
Acutuncus antarcticus	a.a	dry	95	0	1	2
Acutuncus antarcticus	a.a	dry	95	0	1	3
Acutuncus antarcticus	a.a	dry	105	0	1	1
Acutuncus antarcticus	a.a	dry	105	0	1	2
Acutuncus antarcticus	a.a	dry	105	0	1	3
Acutuncus antarcticus	a.a	dry	115	0	1	1
Acutuncus antarcticus	a.a	dry	115	0	1	2
Acutuncus antarcticus	a.a	dry	115	0	1	3
Acutuncus antarcticus	a.a	dry	125	0	1	1
Acutuncus antarcticus	a.a	dry	125	0	1	2
Acutuncus antarcticus	a.a	dry	125	0	1	3
Acutuncus antarcticus	a.a	dry	37	100	c	1
Acutuncus antarcticus	a.a	dry	37	100	c	2
Acutuncus antarcticus	a.a	dry	37	100	c	3
Ramazzottius varieornatus	r.v	wet	34	100	3	1
Ramazzottius varieornatus	r.v	wet	34	100	3	2
Ramazzottius varieornatus	r.v	wet	34	100	3	3
Ramazzottius varieornatus	r.v	wet	35	100	3	1
Ramazzottius varieornatus	r.v	wet	35	100	3	2
Ramazzottius varieornatus	r.v	wet	35	100	3	3
Ramazzottius varieornatus	r.v	wet	36	100	3	1
Ramazzottius varieornatus	r.v	wet	36	90	3	2
Ramazzottius varieornatus	r.v	wet	36	80	3	3
Ramazzottius varieornatus	r.v	wet	38	100	3	1
Ramazzottius varieornatus	r.v	wet	38	70	3	2
Ramazzottius varieornatus	r.v	wet	38	60	3	3
Ramazzottius varieornatus	r.v	wet	41	0	3	1
Ramazzottius varieornatus	r.v	wet	41	0	3	2
Ramazzottius varieornatus	r.v	wet	41	0	3	3
Ramazzottius varieornatus	r.v	wet	43	0	3	1
Ramazzottius varieornatus	r.v	wet	43	0	3	2
Ramazzottius varieornatus	r.v	wet	43	0	3	3
Ramazzottius varieornatus	r.v	wet	45	0	3	1
Ramazzottius varieornatus	r.v	wet	45	0	3	2
Ramazzottius varieornatus	r.v	wet	45	0	3	3
Ramazzottius varieornatus	r.v	wet	47	0	3	1
Ramazzottius varieornatus	r.v	wet	47	0	3	2
Ramazzottius varieornatus	r.v	wet	47	0	3	3
Ramazzottius varieornatus	r.v	wet	30	100	c	1
Ramazzottius varieornatus	r.v	wet	30	100	c	2
Ramazzottius varieornatus	r.v	wet	30	100	c	3
Hypsibius exemplaris	h.e	wet	34	80	3	1
Hypsibius exemplaris	h.e	wet	34	100	3	2
Hypsibius exemplaris	h.e	wet	34	90	3	3
Hypsibius exemplaris	h.e	wet	35	80	3	1
Hypsibius exemplaris	h.e	wet	35	100	3	2
Hypsibius exemplaris	h.e	wet	35	100	3	3
Hypsibius exemplaris	h.e	wet	36	0	3	1
Hypsibius exemplaris	h.e	wet	36	90	3	2
Hypsibius exemplaris	h.e	wet	36	40	3	3
Hypsibius exemplaris	h.e	wet	38	0	3	1
Hypsibius exemplaris	h.e	wet	38	0	3	2
Hypsibius exemplaris	h.e	wet	38	0	3	3
Hypsibius exemplaris	h.e	wet	41	0	3	1
Hypsibius exemplaris	h.e	wet	41	0	3	2
Hypsibius exemplaris	h.e	wet	41	0	3	3
Hypsibius exemplaris	h.e	wet	43	0	3	1
Hypsibius exemplaris	h.e	wet	43	0	3	2
Hypsibius exemplaris	h.e	wet	43	0	3	3
Hypsibius exemplaris	h.e	wet	45	0	3	1
Hypsibius exemplaris	h.e	wet	45	0	3	2
Hypsibius exemplaris	h.e	wet	45	0	3	3
Hypsibius exemplaris	h.e	wet	47	0	3	1
Hypsibius exemplaris	h.e	wet	47	0	3	2
Hypsibius exemplaris	h.e	wet	47	0	3	3
Hypsibius exemplaris	h.e	wet	30	100	c	1
Hypsibius exemplaris	h.e	wet	30	100	c	2
Hypsibius exemplaris	h.e	wet	30	100	c	3
Milnesium sp.	m.i	wet	34	100	3	1
Milnesium sp.	m.i	wet	34	100	3	2
Milnesium sp.	m.i	wet	34	100	3	3
Milnesium sp.	m.i	wet	35	90	3	1
Milnesium sp.	m.i	wet	35	100	3	2
Milnesium sp.	m.i	wet	35	100	3	3
Milnesium sp.	m.i	wet	36	10	3	1
Milnesium sp.	m.i	wet	36	0	3	2
Milnesium sp.	m.i	wet	36	60	3	3
Milnesium sp.	m.i	wet	38	0	3	1
Milnesium sp.	m.i	wet	38	0	3	2
Milnesium sp.	m.i	wet	38	0	3	3
Milnesium sp.	m.i	wet	41	0	3	1
Milnesium sp.	m.i	wet	41	0	3	2
Milnesium sp.	m.i	wet	41	0	3	3
Milnesium sp.	m.i	wet	43	0	3	1
Milnesium sp.	m.i	wet	43	0	3	2
Milnesium sp.	m.i	wet	43	0	3	3
Milnesium sp.	m.i	wet	45	0	3	1
Milnesium sp.	m.i	wet	45	0	3	2
Milnesium sp.	m.i	wet	45	0	3	3
Milnesium sp.	m.i	wet	47	0	3	1
Milnesium sp.	m.i	wet	47	0	3	2
Milnesium sp.	m.i	wet	47	0	3	3
Milnesium sp.	m.i	wet	30	100	c	1
Milnesium sp.	m.i	wet	30	100	c	2
Milnesium sp.	m.i	wet	30	100	c	3
Echiniscus sp.	e.b	wet	34	100	3	1
Echiniscus sp.	e.b	wet	34	100	3	2
Echiniscus sp.	e.b	wet	34	100	3	3
Echiniscus sp.	e.b	wet	35	100	3	1
Echiniscus sp.	e.b	wet	35	100	3	2
Echiniscus sp.	e.b	wet	35	100	3	3
Echiniscus sp.	e.b	wet	36	50	3	1
Echiniscus sp.	e.b	wet	36	60	3	2
Echiniscus sp.	e.b	wet	36	60	3	3
Echiniscus sp.	e.b	wet	38	0	3	1
Echiniscus sp.	e.b	wet	38	20	3	2
Echiniscus sp.	e.b	wet	38	20	3	3
Echiniscus sp.	e.b	wet	41	0	3	1
Echiniscus sp.	e.b	wet	41	0	3	2
Echiniscus sp.	e.b	wet	41	0	3	3
Echiniscus sp.	e.b	wet	43	0	3	1
Echiniscus sp.	e.b	wet	43	0	3	2
Echiniscus sp.	e.b	wet	43	0	3	3
Echiniscus sp.	e.b	wet	45	0	3	1
Echiniscus sp.	e.b	wet	45	0	3	2
Echiniscus sp.	e.b	wet	45	0	3	3
Echiniscus sp.	e.b	wet	47	0	3	1
Echiniscus sp.	e.b	wet	47	0	3	2
Echiniscus sp.	e.b	wet	47	0	3	3
Echiniscus sp.	e.b	wet	30	100	c	1
Echiniscus sp.	e.b	wet	30	100	c	2
Echiniscus sp.	e.b	wet	30	100	c	3
Viridiscus viridianus	v.v	wet	34	100	3	1
Viridiscus viridianus	v.v	wet	34	100	3	2
Viridiscus viridianus	v.v	wet	34	100	3	3
Viridiscus viridianus	v.v	wet	35	100	3	1
Viridiscus viridianus	v.v	wet	35	100	3	2
Viridiscus viridianus	v.v	wet	35	100	3	3
Viridiscus viridianus	v.v	wet	36	70	3	1
Viridiscus viridianus	v.v	wet	36	100	3	2
Viridiscus viridianus	v.v	wet	36	100	3	3
Viridiscus viridianus	v.v	wet	38	100	3	1
Viridiscus viridianus	v.v	wet	38	100	3	2
Viridiscus viridianus	v.v	wet	38	60	3	3
Viridiscus viridianus	v.v	wet	41	30	3	1
Viridiscus viridianus	v.v	wet	41	40	3	2
Viridiscus viridianus	v.v	wet	41	40	3	3
Viridiscus viridianus	v.v	wet	43	0	3	1
Viridiscus viridianus	v.v	wet	43	0	3	2
Viridiscus viridianus	v.v	wet	43	10	3	3
Viridiscus viridianus	v.v	wet	45	0	3	1
Viridiscus viridianus	v.v	wet	45	0	3	2
Viridiscus viridianus	v.v	wet	45	20	3	3
Viridiscus viridianus	v.v	wet	47	0	3	1
Viridiscus viridianus	v.v	wet	47	0	3	2
Viridiscus viridianus	v.v	wet	47	0	3	3
Viridiscus viridianus	v.v	wet	30	100	c	1
Viridiscus viridianus	v.v	wet	30	100	c	2
Viridiscus viridianus	v.v	wet	30	100	c	3
Acutuncus antarcticus	a.a	wet	34	100	3	1
Acutuncus antarcticus	a.a	wet	34	100	3	2
Acutuncus antarcticus	a.a	wet	34	100	3	3
Acutuncus antarcticus	a.a	wet	36	40	3	1
Acutuncus antarcticus	a.a	wet	36	70	3	2
Acutuncus antarcticus	a.a	wet	36	80	3	3
Acutuncus antarcticus	a.a	wet	38	70	3	1
Acutuncus antarcticus	a.a	wet	38	70	3	2
Acutuncus antarcticus	a.a	wet	38	80	3	3
Acutuncus antarcticus	a.a	wet	41	0	3	1
Acutuncus antarcticus	a.a	wet	41	0	3	2
Acutuncus antarcticus	a.a	wet	41	0	3	3
Acutuncus antarcticus	a.a	wet	43	0	3	1
Acutuncus antarcticus	a.a	wet	43	0	3	2
Acutuncus antarcticus	a.a	wet	43	0	3	3
Acutuncus antarcticus	a.a	wet	45	0	3	1
Acutuncus antarcticus	a.a	wet	45	0	3	2
Acutuncus antarcticus	a.a	wet	45	0	3	3
Acutuncus antarcticus	a.a	wet	47	0	3	1
Acutuncus antarcticus	a.a	wet	47	0	3	2
Acutuncus antarcticus	a.a	wet	47	0	3	3
Acutuncus antarcticus	a.a	wet	30	100	c	1
Acutuncus antarcticus	a.a	wet	30	100	c	2
Acutuncus antarcticus	a.a	wet	30	100	c	3

## Sheet: difference
Species	Name	Temp	1hour	72hour	Surv_Average	dataset	state			note: avg=difference
Ramazzottius varieornatus	r.v	55	100	100	0	1	dry
Ramazzottius varieornatus	r.v	65	90	93.3333	3.33333	1	dry
Ramazzottius varieornatus	r.v	75	96.6667	100	3.33333	1	dry
Ramazzottius varieornatus	r.v	85	70	93.3333	23.3333	1	dry
Ramazzottius varieornatus	r.v	95	73.3333	76.6667	3.33333	1	dry
Ramazzottius varieornatus	r.v	105	0	0	0	1	dry
Ramazzottius varieornatus	r.v	115	0	0	0	1	dry
Ramazzottius varieornatus	r.v	125	0	0	0	1	dry
Hypsibius exemplaris	h.e	55	0	0	0	1	dry
Hypsibius exemplaris	h.e	65	0	0	0	1	dry
Hypsibius exemplaris	h.e	75	0	0	0	1	dry
Hypsibius exemplaris	h.e	85	0	0	0	1	dry
Hypsibius exemplaris	h.e	95	0	0	0	1	dry
Hypsibius exemplaris	h.e	105	0	0	0	1	dry
Hypsibius exemplaris	h.e	115	0	0	0	1	dry
Hypsibius exemplaris	h.e	125	0	0	0	1	dry
Milnesium sp.	m.i	55	100	96.6667	-3.33333	1	dry
Milnesium sp.	m.i	65	93.3333	90	-3.33333	1	dry
Milnesium sp.	m.i	75	96.6667	96.6667	0	1	dry
Milnesium sp.	m.i	85	76.6667	83.3333	6.66667	1	dry
Milnesium sp.	m.i	95	70	80	10	1	dry
Milnesium sp.	m.i	105	0	0	0	1	dry
Milnesium sp.	m.i	115	0	0	0	1	dry
Milnesium sp.	m.i	125	0	0	0	1	dry
Echiniscus sp.	e.b	55	83.3333	83.3333	0	1	dry
Echiniscus sp.	e.b	65	86.6667	83.3333	-3.33333	1	dry
Echiniscus sp.	e.b	75	76.6667	60	-16.6667	1	dry
Echiniscus sp.	e.b	85	16.6667	33.3333	16.6667	1	dry
Echiniscus sp.	e.b	95	0	0	0	1	dry
Echiniscus sp.	e.b	105	0	0	0	1	dry
Echiniscus sp.	e.b	115	0	0	0	1	dry
Echiniscus sp.	e.b	125	0	0	0	1	dry
Viridiscus viridianus	v.v	55	100	96.6667	-3.33333	1	dry
Viridiscus viridianus	v.v	65	70	76.6667	6.66667	1	dry
Viridiscus viridianus	v.v	75	100	96.6667	-3.33333	1	dry
Viridiscus viridianus	v.v	85	73.3333	93.3333	20	1	dry
Viridiscus viridianus	v.v	95	53.3333	56.6667	3.33333	1	dry
Viridiscus viridianus	v.v	105	0	0	0	1	dry
Viridiscus viridianus	v.v	115	0	0	0	1	dry
Viridiscus viridianus	v.v	125	0	0	0	1	dry
Acutuncus antarcticus	a.a	55	0	0	0	1	dry
Acutuncus antarcticus	a.a	65	0	0	0	1	dry
Acutuncus antarcticus	a.a	75	0	0	0	1	dry
Acutuncus antarcticus	a.a	85	0	0	0	1	dry
Acutuncus antarcticus	a.a	95	0	0	0	1	dry
Acutuncus antarcticus	a.a	105	0	0	0	1	dry
Acutuncus antarcticus	a.a	115	0	0	0	1	dry
Acutuncus antarcticus	a.a	125	0	0	0	1	dry
Ramazzottius varieornatus	r.v	34	100	100	0	3	wet
Ramazzottius varieornatus	r.v	35	100	100	0	3	wet
Ramazzottius varieornatus	r.v	36	73.3333	90	16.6667	3	wet
Ramazzottius varieornatus	r.v	38	63.3333	76.6667	13.3333	3	wet
Ramazzottius varieornatus	r.v	41	0	0	0	3	wet
Ramazzottius varieornatus	r.v	43	0	0	0	3	wet
Ramazzottius varieornatus	r.v	45	0	0	0	3	wet
Ramazzottius varieornatus	r.v	47	0	0	0	3	wet
Hypsibius exemplaris	h.e	34	90	90	0	3	wet
Hypsibius exemplaris	h.e	35	93.3333	93.3333	0	3	wet
Hypsibius exemplaris	h.e	36	43.3333	43.3333	0	3	wet
Hypsibius exemplaris	h.e	38	0	0	0	3	wet
Hypsibius exemplaris	h.e	41	0	0	0	3	wet
Hypsibius exemplaris	h.e	43	0	0	0	3	wet
Hypsibius exemplaris	h.e	45	0	0	0	3	wet
Hypsibius exemplaris	h.e	47	0	0	0	3	wet
Milnesium sp.	m.i	34	100	100	0	3	wet
Milnesium sp.	m.i	35	96.6667	96.6667	0	3	wet
Milnesium sp.	m.i	36	3.33333	23.3333	20	3	wet
Milnesium sp.	m.i	38	0	0	0	3	wet
Milnesium sp.	m.i	41	0	0	0	3	wet
Milnesium sp.	m.i	43	0	0	0	3	wet
Milnesium sp.	m.i	45	0	0	0	3	wet
Milnesium sp.	m.i	47	0	0	0	3	wet
Echiniscus sp.	e.b	34	100	100	0	3	wet
Echiniscus sp.	e.b	35	100	100	0	3	wet
Echiniscus sp.	e.b	36	0.333333	56.6667	56.3333	3	wet
Echiniscus sp.	e.b	38	0	13.3333	13.3333	3	wet
Echiniscus sp.	e.b	41	0	0	0	3	wet
Echiniscus sp.	e.b	43	0	0	0	3	wet
Echiniscus sp.	e.b	45	0	0	0	3	wet
Echiniscus sp.	e.b	47	0	0	0	3	wet
Viridiscus viridianus	v.v	34	100	100	0	3	wet
Viridiscus viridianus	v.v	35	100	100	0	3	wet
Viridiscus viridianus	v.v	36	90	90	0	3	wet
Viridiscus viridianus	v.v	38	86.6667	86.6667	0	3	wet
Viridiscus viridianus	v.v	41	13.3333	36.6667	23.3333	3	wet
Viridiscus viridianus	v.v	43	0	3.33333	3.33333	3	wet
Viridiscus viridianus	v.v	45	0	6.66667	6.66667	3	wet
Viridiscus viridianus	v.v	47	0	0	0	3	wet
Acutuncus antarcticus	a.a	34	96.6667	100	3.33333	3	wet
Acutuncus antarcticus	a.a	36	0	63.3333	63.3333	3	wet
Acutuncus antarcticus	a.a	38	0	73.3333	73.3333	3	wet
Acutuncus antarcticus	a.a	41	0	0	0	3	wet
Acutuncus antarcticus	a.a	43	0	0	0	3	wet
Acutuncus antarcticus	a.a	45	0	0	0	3	wet
Acutuncus antarcticus	a.a	47	0	0	0	3	wet

## Sheet: conditioning.d
Cond	Temp	State	Percent
no	47	no	0
no	47	no	0
no	47	no	0
no	22	no	100
no	22	no	100
no	22	no	100
35	35	precond	100
35	35	precond	100
35	35	precond	100
35	47	heated	0
35	47	heated	0
35	47	heated	0
36	36	precond	100
36	36	precond	100
36	36	precond	100
36	47	heated	0
36	47	heated	0
36	47	heated	0
38	38	precond	50
38	38	precond	20
38	38	precond	0
38	47	heated	0
38	47	heated	0
38	47	heated	0
41	41	precond	0
41	41	precond	0
41	41	precond	0
41	47	heated	0
41	47	heated	0
41	47	heated	0

## Sheet: timed.d
Species	Name	Time	Percent	Surv_Average
Viridiscus viridianus	v.v	45 Min	100	100
Viridiscus viridianus	v.v	45 Min	80	80
Viridiscus viridianus	v.v	45 Min	80	80
Viridiscus viridianus	v.v	1 H	100	100
Viridiscus viridianus	v.v	1 H	80	80
Viridiscus viridianus	v.v	1 H	80	80
Viridiscus viridianus	v.v	6 H	20	20
Viridiscus viridianus	v.v	6 H	10	10
Viridiscus viridianus	v.v	6 H	0	0
Viridiscus viridianus	v.v	24 H	0	0
Viridiscus viridianus	v.v	24 H	0	0
Viridiscus viridianus	v.v	24 H	0	0
Viridiscus viridianus	v.v	Control	100	100
Viridiscus viridianus	v.v	Control	100	100
Viridiscus viridianus	v.v	Control	100	100

## Sheet: spread.d
Treatment	Temp	Survival	Normalized	Surv_Average
1X	38	100	100	100
1X	38	100	100	100
1X	38	60	60	60
3X/day X1	38	100	100	100
3X/day X1	38	100	100	100
3X/day X1	38	100	100	100
1X/day X3	38	50	93.7506	93.7506
1X/day X3	38	40	75.0005	75.0005
1X/day X3	38	30	56.2504	56.2504
1X	41	40	40	40
1X	41	40	40	40
1X	41	30	30	30
3X/day X1	41	30	30	30
3X/day X1	41	0	0	0
3X/day X1	41	0	0	0
1X/day X3	41	30	56.2504	56.2504
1X/day X3	41	0	0	0
1X/day X3	41	0	0	0
1X	43	0	0	0
1X	43	0	0	0
1X	43	10	10	10
3X/day X1	43	0	0	0
3X/day X1	43	0	0	0
3X/day X1	43	0	0	0
1X/day X3	43	10	18.7501	18.7501
1X/day X3	43	0	0	0
1X/day X3	43	0	0	0

## Sheet: LT50
Species	State	LT50	replicate	hours	Min_T	Max_T	Precip	Mi_C	Ma_C	Surv_Average
Ramazzottius varieornatus	wet	38.1485	1	1	-7	26.4	100.5	22	22	38.1485
Ramazzottius varieornatus	wet	37.4356	2	1	-7	26.4	100.5	22	22	37.4356
Ramazzottius varieornatus	wet	38.2475	3	1	-7	26.4	100.5	22	22	38.2475
Hypsibius exemplaris	wet	35.4554	1	1	1.4	19.6	72.7	22	22	35.4554
Hypsibius exemplaris	wet	36.5545	2	1	1.4	19.6	72.7	22	22	36.5545
Hypsibius exemplaris	wet	35.9406	3	1	1.4	19.6	72.7	22	22	35.9406
Milnesium sp.	wet	35.495	1	1	-25	32.8	82.296	-25	32.8	35.495
Milnesium sp.	wet	35.495	2	1	-25	32.8	82.296	-25	32.8	35.495
Milnesium sp.	wet	35.495	3	1	-25	32.8	82.296	-25	32.8	35.495
Echiniscus sp.	wet	35.495	1	1	-26.7	32.8	32.8	-26.7	32.8	35.495
Echiniscus sp.	wet	35.495	2	1	-26.7	32.8	32.8	-26.7	32.8	35.495
Echiniscus sp.	wet	35.5644	3	1	-26.7	32.8	32.8	-26.7	32.8	35.5644
Viridiscus viridianus	wet	39.4753	1	1	-7.8	37.3	113.03	-7.8	37.3	39.4753
Viridiscus viridianus	wet	39.4753	2	1	-7.8	37.3	113.03	-7.8	37.3	39.4753
Viridiscus viridianus	wet	38.7822	3	1	-7.8	37.3	113.03	-7.8	37.3	38.7822
Acutuncus antarcticus	wet	34.396	1	1	-20.7	3.2	5.9	5	5	34.396
Acutuncus antarcticus	wet	34.396	2	1	-20.7	3.2	5.9	5	5	34.396
Acutuncus antarcticus	wet	34.297	3	1	-20.7	3.2	5.9	5	5	34.297
Ramazzottius varieornatus	dry	95.6931	1	1	-7	26.4	100.5	22	22	95.6931
Ramazzottius varieornatus	dry	97.4158	2	1	-7	26.4	100.5	22	22	97.4158
Ramazzottius varieornatus	dry	97.5247	3	1	-7	26.4	100.5	22	22	97.5247
Hypsibius exemplaris	dry	95.5049	1	1	1.4	19.6	72.7	22	22	95.5049
Hypsibius exemplaris	dry	96.5049	2	1	1.4	19.6	72.7	22	22	96.5049
Hypsibius exemplaris	dry	95	3	1	1.4	19.6	72.7	22	22	95
Milnesium sp.	dry	96.1089	1	1	-25	32.8	82.296	-25	32.8	96.1089
Milnesium sp.	dry	96.2277	2	1	-25	32.8	82.296	-25	32.8	96.2277
Milnesium sp.	dry	97.297	3	1	-25	32.8	82.296	-25	32.8	97.297
Echiniscus sp.	dry	75.6238	1	1	-26.7	32.8	32.8	-26.7	32.8	75.6238
Echiniscus sp.	dry	83.3069	2	1	-26.7	32.8	32.8	-26.7	32.8	83.3069
Echiniscus sp.	dry	83.604	3	1	-26.7	32.8	32.8	-26.7	32.8	83.604
Viridiscus viridianus	dry	96	1	1	-7.8	37.3	113.03	-7.8	37.3	96
Viridiscus viridianus	dry	95.9802	2	1	-7.8	37.3	113.03	-7.8	37.3	95.9802
Viridiscus viridianus	dry	92.3564	3	1	-7.8	37.3	113.03	-7.8	37.3	92.3564
Acutuncus antarcticus	dry	0	1	1	-20.7	3.2	5.9	5	5	0
Acutuncus antarcticus	dry	0	2	1	-20.7	3.2	5.9	5	5	0
Acutuncus antarcticus	dry	0	3	1	-20.7	3.2	5.9	5	5	0
Ramazzottius varieornatus	wet	39.4753	1	72	-7	26.4	100.5	22	22	39.4753
Ramazzottius varieornatus	wet	38.5346	2	72	-7	26.4	100.5	22	22	38.5346
Ramazzottius varieornatus	wet	38.2475	3	72	-7	26.4	100.5	22	22	38.2475
Hypsibius exemplaris	wet	35.4554	1	72	1.4	19.6	72.7	22	22	35.4554
Hypsibius exemplaris	wet	36.5545	2	72	1.4	19.6	72.7	22	22	36.5545
Hypsibius exemplaris	wet	35.9406	3	72	1.4	19.6	72.7	22	22	35.9406
Milnesium sp.	wet	35.495	1	72	-25	32.8	82.296	-25	32.8	35.495
Milnesium sp.	wet	35.495	2	72	-25	32.8	82.296	-25	32.8	35.495
Milnesium sp.	wet	36.0891	3	72	-25	32.8	82.296	-25	32.8	36.0891
Echiniscus sp.	wet	36	1	72	-26.7	32.8	32.8	-26.7	32.8	36
Echiniscus sp.	wet	36.5346	2	72	-26.7	32.8	32.8	-26.7	32.8	36.5346
Echiniscus sp.	wet	36.5346	3	72	-26.7	32.8	32.8	-26.7	32.8	36.5346
Viridiscus viridianus	wet	40.7129	1	72	-7.8	37.3	113.03	-7.8	37.3	40.7129
Viridiscus viridianus	wet	40.8515	2	72	-7.8	37.3	113.03	-7.8	37.3	40.8515
Viridiscus viridianus	wet	39.505	3	72	-7.8	37.3	113.03	-7.8	37.3	39.505
Acutuncus antarcticus	wet	39.2673	1	72	-20.7	3.2	5.9	5	5	39.2673
Acutuncus antarcticus	wet	38.6634	2	72	-20.7	3.2	5.9	5	5	38.6634
Acutuncus antarcticus	wet	38.8218	3	72	-20.7	3.2	5.9	5	5	38.8218
Ramazzottius varieornatus	dry	95.8317	1	72	-7	26.4	100.5	22	22	95.8317
Ramazzottius varieornatus	dry	95.8317	2	72	-7	26.4	100.5	22	22	95.8317
Ramazzottius varieornatus	dry	97.0891	3	72	-7	26.4	100.5	22	22	97.0891
Hypsibius exemplaris	dry	95.5049	1	72	1.4	19.6	72.7	22	22	95.5049
Hypsibius exemplaris	dry	95.5049	2	72	1.4	19.6	72.7	22	22	95.5049
Hypsibius exemplaris	dry	95	3	72	1.4	19.6	72.7	22	22	95
Milnesium sp.	dry	100	1	72	-25	32.8	82.296	-25	32.8	100
Milnesium sp.	dry	100	2	72	-25	32.8	82.296	-25	32.8	100
Milnesium sp.	dry	98.4455	3	72	-25	32.8	82.296	-25	32.8	98.4455
Echiniscus sp.	dry	76.604	1	72	-26.7	32.8	32.8	-26.7	32.8	76.604
Echiniscus sp.	dry	76.604	2	72	-26.7	32.8	32.8	-26.7	32.8	76.604
Echiniscus sp.	dry	81.4059	3	72	-26.7	32.8	32.8	-26.7	32.8	81.4059
Viridiscus viridianus	dry	96.2277	1	72	-7.8	37.3	113.03	-7.8	37.3	96.2277
Viridiscus viridianus	dry	96.2277	2	72	-7.8	37.3	113.03	-7.8	37.3	96.2277
Viridiscus viridianus	dry	93.6238	3	72	-7.8	37.3	113.03	-7.8	37.3	93.6238
Acutuncus antarcticus	dry	0	1	72	-20.7	3.2	5.9	5	5	0
Acutuncus antarcticus	dry	0	2	72	-20.7	3.2	5.9	5	5	0
Acutuncus antarcticus	dry	0	3	72	-20.7	3.2	5.9	5	5	0

## Sheet: Climate
Species	Min_T	Max_T	Precip	Min/Culture	Max/Culture
Acutuncus antarcticus	-20.7	3.2	5.9	5	5
Echiniscus sp.	-26.7	32.8	32.8	-26.7	32.8
Hypsibius exemplaris	1.4	19.6	72.7	22	22
Milnesium sp.	-25	32.8	82.296	-25	32.8
Ramazzottius varieornatus	-7	26.4	100.5	22	22
Viridiscus viridianus	-7.8	37.3	113.03	-7.8	37.3
