# Supplementary material for: An evaluation of thermal tolerance in six tardigrade species in an active and dry state
Source: Biol Open. 2024 Sep 25;13(10):bio060485. doi: 10.1242/bio.060485 (PMC11451804; doi:10.1242/bio.060485)
Supplement: File S3. Scripts and code used in this study. [file biolopen-13-060485-FileS3.zip › supp-3.R]

library(tidyverse)
library(readxl)
library(openxlsx)
library(ggplot2)
library(ggsignif)
library(viridis)
library(ggsci)
library(dplyr)
library(ggbreak)


# Working directory for all data 
setwd("/Volumes/Emma/Thermal Tolerance Work")


##### Figure 1 ##### 

## Figure 1A ----

HTD <- read_xlsx('Final_thermal.xlsx', sheet= '1hr.d')
HTD <- subset(HTD, State=='wet')


F1D <- HTD %>%
  group_by(Species, Temp, dataset) %>%
  summarize(Surv_Average = mean(Percent),
           Surv_SD = sd(Percent))

# Set up graph # 
  #difference data#
d.d <- read.xlsx('Final_thermal.xlsx', sheet= 'difference')
d.d <- subset(d.d, dataset=='3')
 
  #Organize Species#
F1D$Species <- factor(F1D$Species, levels = c("Acutuncus antarcticus", "Milnesium sp.", "Echiniscus sp.", "Hypsibius exemplaris", "Ramazzottius varieornatus", "Viridiscus viridianus"))
d.d$Species <- factor(d.d$Species, levels= c("Acutuncus antarcticus", "Milnesium sp.", "Echiniscus sp.", "Hypsibius exemplaris", "Ramazzottius varieornatus", "Viridiscus viridianus"))

  #Create Plot#
ggplot(F1D, aes(x=`Temp`, y=`Surv_Average`,  group=`Species`, color=`Species`, fill=`Species`))+ 
  geom_bar(data=d.d,stat="identity")+
 
   # add points and lines 
  geom_line(data= subset(F1D, dataset==3)) + 
  
  # Add Error Bars # 
  geom_errorbar(aes(ymin=`Surv_Average`-`Surv_SD`, ymax=`Surv_Average`+`Surv_SD`), width=.5,position =position_dodge(0.05))+
 
   # add labels and colors 
  ylab(label = "Survival (%)")+
  xlab(label = "Temperature (°C)")+
  scale_color_manual(values = c("#C7484B", "#f9844a",'#F9C74F',"#7FB357",'#4D908E',"#1D6380"))+
  scale_fill_manual(values=c('#ffd1d1','#faebbe','#fcfaa9','#b5ffb3','#c3f7f6','#7fd6fa'))+
 
   # Facet Wrap, Adjust Scale, and Remove Legend #
  facet_wrap( ~ `Species`, scales= 'free')+
  scale_y_continuous(limits=c(-10,110), breaks= c(0,20,40,60,80,100))+
  scale_x_continuous(limits=c(29,48.05), breaks = c(34, 36,38, 40,42,44,46,48))+
  theme(legend.position = "none")+
 
   # Theme Grid and Background # 
  theme(panel.grid.major = element_line(color = 'black', linewidth = .05), panel.grid.minor = element_blank())+
  theme(panel.background = element_rect(fill = 'white', color = 'black', linetype = 'solid'))+
  
  #points in top layer
  geom_point(size=3, color='black')+ #black border under regular points 
  geom_point(size=2)


## Figure 1B ----

HTD <- read_xlsx('Final_thermal.xlsx', sheet= '1hr.d')
HTD <- subset(HTD, State=='wet')


F1D <- HTD %>%
  group_by(Species, Temp) %>%
  summarize(Surv_Average = mean(Percent),
           Surv_SD = sd(Percent))

# Set up graph # 
 
  #Organize Species#
F1D$Species <- factor(F1D$Species, levels = c("Acutuncus antarcticus", "Milnesium sp.", "Echiniscus sp.", "Hypsibius exemplaris", "Ramazzottius varieornatus", "Viridiscus viridianus"))

  #Create Plot#
ggplot(F1D, aes(x=`Temp`, y=`Surv_Average`,  group=`Species`, color=`Species`, fill=`Species`))+ 
 
   # add points and lines 
  geom_line() +
  
  # Add Error Bars # 
  geom_errorbar(aes(ymin=`Surv_Average`-`Surv_SD`, ymax=`Surv_Average`+`Surv_SD`), width=1.5, position =position_dodge(0.05))+
 
   # add labels and colors 
  ylab(label = "Survival (%)")+
  xlab(label = "Temperature (°C)")+
  scale_color_manual(values = c("#C7484B", "#f9844a",'#F9C74F',"#7FB357",'#4D908E',"#1D6380"))+
  
   # Facet Wrap, Adjust Scale, and Remove Legend #
 
  scale_y_continuous(limits=c(-10,110), breaks= c(0,20,40,60,80,100))+
  scale_x_continuous(limits=c(33,48.05), breaks = c(34, 36,38, 40,42,44,46,48))+
  
   # Theme Grid and Background # 
  theme(panel.grid.major = element_blank(), panel.grid.minor = element_blank())+
  theme(panel.background = element_rect(fill = 'white', color = 'black', linetype = 'solid'))+
  #theme(legend.position = "none")+
  
  #points in top layer
  geom_point(size=3, color='black')+ #black border under regular points 
  geom_point(size=2)


## Figure 1C ---- 

HTD <- read_xlsx('Final_thermal.xlsx', sheet= '72hr.d')
HTD <- subset(HTD, State=='wet')


F1D <- HTD %>%
  group_by(Species, Temp, dataset) %>%
  summarize(Surv_Average = mean(Percent),
            Surv_SD = sd(Percent))

# Set up graph # 
#difference data#
d.d <- read.xlsx('Final_thermal.xlsx', sheet= 'difference')
d.d <- subset(d.d, dataset=='3')

#Organize Species#
F1D$Species <- factor(F1D$Species, levels = c("Acutuncus antarcticus", "Milnesium sp.", "Echiniscus sp.", "Hypsibius exemplaris", "Ramazzottius varieornatus", "Viridiscus viridianus"))
d.d$Species <- factor(d.d$Species, levels= c("Acutuncus antarcticus", "Milnesium sp.", "Echiniscus sp.", "Hypsibius exemplaris", "Ramazzottius varieornatus", "Viridiscus viridianus"))

#Create Plot#
ggplot(F1D, aes(x=`Temp`, y=`Surv_Average`,  group=`Species`, color=`Species`, fill=`Species`))+ 
  geom_bar(data=d.d,stat="identity")+
  
  # add points and lines 
  geom_line(data= subset(F1D, dataset==3)) +
  
  # Add Error Bars # 
  geom_errorbar(aes(ymin=`Surv_Average`-`Surv_SD`, ymax=`Surv_Average`+`Surv_SD`), width=.5, position =position_dodge(0.05))+
  
  # add labels and colors 
  ylab(label = "Survival (%)")+
  xlab(label = "Temperature (°C)")+
  scale_color_manual(values = c("#C7484B", "#f9844a",'#F9C74F',"#7FB357",'#4D908E',"#1D6380"))+
  scale_fill_manual(values=c('#ffd1d1','#faebbe','#fcfaa9','#b5ffb3','#c3f7f6','#7fd6fa'))+
  
  # Facet Wrap, Adjust Scale, and Remove Legend #
  facet_wrap( ~ `Species`, scales= 'free')+
  scale_y_continuous(limits=c(-10,110), breaks= c(0,20,40,60,80,100))+
  scale_x_continuous(limits=c(29,48.05), breaks = c(34, 36,38, 40,42,44,46,48))+
  theme(legend.position = "none")+
  
  # Theme Grid and Background # 
  theme(panel.grid.major = element_line(color = 'black', linewidth = .05), panel.grid.minor = element_blank())+
  theme(panel.background = element_rect(fill = 'white', color = 'black', linetype = 'solid'))+
  
  #points in top layer
  geom_point(size=3, color='black')+ #black border under regular points 
  geom_point(size=2)


## Figure 1D ----

HTD <- read_xlsx('Final_thermal.xlsx', sheet= '72hr.d')
HTD <- subset(HTD, State=='wet')


F1D <- HTD %>%
  group_by(Species, Temp) %>%
  summarize(Surv_Average = mean(Percent),
            Surv_SD = sd(Percent))

# Set up graph # 

#Organize Species#
F1D$Species <- factor(F1D$Species, levels = c("Acutuncus antarcticus", "Milnesium sp.", "Echiniscus sp.", "Hypsibius exemplaris", "Ramazzottius varieornatus", "Viridiscus viridianus"))

#Create Plot#
ggplot(F1D, aes(x=`Temp`, y=`Surv_Average`,  group=`Species`, color=`Species`, fill=`Species`))+ 
  
  # add points and lines 
  geom_line() +
  
  # Add Error Bars # 
  geom_errorbar(aes(ymin=`Surv_Average`-`Surv_SD`, ymax=`Surv_Average`+`Surv_SD`), width=1.5, position =position_dodge(0.05))+
  
  # add labels and colors 
  ylab(label = "Survival (%)")+
  xlab(label = "Temperature (°C)")+
  scale_color_manual(values = c("#C7484B", "#f9844a",'#F9C74F',"#7FB357",'#4D908E',"#1D6380"))+
  
  # Facet Wrap, Adjust Scale, and Remove Legend #
  
  scale_y_continuous(limits=c(-10,110), breaks= c(0,20,40,60,80,100))+
  scale_x_continuous(limits=c(33,48.05), breaks = c(34, 36,38, 40,42,44,46,48))+
  
  # Theme Grid and Background # 
  theme(panel.grid.major = element_blank(), panel.grid.minor = element_blank())+
  theme(panel.background = element_rect(fill = 'white', color = 'black', linetype = 'solid'))+
  theme(legend.position = "none")+
  
  #points in top layer
  geom_point(size=3, color='black')+ #black border under regular points 
  geom_point(size=2)


#figure 1E ----
HTD<-read_xlsx('Final_thermal.xlsx',sheet="LT50")
HTD <- subset(HTD, State=='wet')
HTD <- subset(HTD, hours=='1')
HTDn <- HTD %>%
  group_by(Species)

F1D <- HTD %>%
  group_by(Species) %>%
  summarize(Surv_Average = mean(LT50),
            Surv_SD = sd(LT50))

F1EA <- aov(`LT50`~`Species`, data = HTD)
summary(F1EA)
tukey.test_F1A <-TukeyHSD(F1EA)
tukey.test_F1A
#reorder values#

F1D$Species <- factor(F1D$Species, levels = c("Acutuncus antarcticus", "Milnesium sp.", "Echiniscus sp.", "Hypsibius exemplaris", "Ramazzottius varieornatus", "Viridiscus viridianus"))


ggplot(F1D, aes(x=`Species`, y=`Surv_Average`, fill=`Species`))+ 
  geom_bar(stat="identity")+
  geom_point(data=HTDn, size=2, color='black')+
  
  # Add errorbars
  geom_errorbar(aes(ymin=`Surv_Average`-`Surv_SD`, ymax=`Surv_Average`+`Surv_SD`), width=.1, position=position_dodge(0.05))+
  #stats
  geom_signif(
    y_position = c(55,54,53,52,51,50,49,48,47,46,45,44), xmin = c(1,1,1,1,1,2,2,3,3,4,4,5), xmax = c(2,3,4,5,6,5,6,5,6,5,6,6),
    annotation = c("*", "**","***","***","***","***","***","***","***","***","***","***"), tip_length = .1)+
  # add color and labels 
  ylab(label = "LT50 (°C)")+
  xlab(label = "Species")+
  scale_fill_manual(values = c("#C7484B", "#f9844a",'#F9C74F',"#7FB357",'#4D908E',"#1D6380"))+
  #adjust scales 
  scale_y_continuous(limits=c(0,55), breaks= c(0,35,40,45))+
  scale_y_break(c(5, 30))+
  theme(axis.text.x = element_text(angle = 30, vjust= 1, hjust=1))+
  # graph theme 
  theme(legend.position = "none",)+
  theme(panel.grid.major = element_line(color = 'black', linewidth = .05),
        panel.grid.minor = element_blank())+
  guides(color=guide_legend("Time (min)"))+
  #format background
  theme(panel.background = element_rect(fill = 'white', color = 'black', linetype = 'solid'))


#figure 1F ----
HTD<-read_xlsx('Final_thermal.xlsx',sheet="LT50")
HTD <- subset(HTD, State=='wet')
HTD <- subset(HTD, hours=='72')
HTDn <- HTD %>%
  group_by(Species)

F1D <- HTD %>%
  group_by(Species) %>%
  summarize(Surv_Average = mean(LT50),
            Surv_SD = sd(LT50))

F1EA <- aov(`LT50`~`Species`, data = HTD)
summary(F1EA)
tukey.test_F1A <-TukeyHSD(F1EA)
tukey.test_F1A

#reorder values#

F1D$Species <- factor(F1D$Species, levels = c("Acutuncus antarcticus", "Milnesium sp.", "Echiniscus sp.", "Hypsibius exemplaris", "Ramazzottius varieornatus", "Viridiscus viridianus"))


ggplot(F1D, aes(x=`Species`, y=`Surv_Average`, fill=`Species`))+ 
  geom_bar(stat="identity")+
  geom_point(data=HTDn, size=2, color='black')+
  
  # Add errorbars
  geom_errorbar(aes(ymin=`Surv_Average`-`Surv_SD`, ymax=`Surv_Average`+`Surv_SD`), width=.1, position=position_dodge(0.05))+
  #stats
  geom_signif(
    y_position = c(55,54,53,52,51,50,49,48,47,46,45), xmin = c(1,1,1,1,2,2,3,3,4,4,5), xmax = c(2,3,4,6,5,6,5,6,5,6,6),
    annotation = c("***", "***","***","*","***","***","**","***","***","***","*"), tip_length = .1)+
  # add color and labels 
  ylab(label = "LT50 (°C)")+
  xlab(label = "Species")+
  scale_fill_manual(values = c("#C7484B", "#f9844a",'#F9C74F',"#7FB357",'#4D908E',"#1D6380"))+
  #adjust scales 
  scale_y_continuous(limits=c(0,55), breaks= c(0,35,40,45))+
  scale_y_break(c(5, 30))+
  scale_x_discrete()+
  theme(axis.text.x = element_text(angle = 30, vjust= 1, hjust=1))+
  # graph theme 
  theme(legend.position = "none",)+
  theme(panel.grid.major = element_line(color = 'black', linewidth = .05),
        panel.grid.minor = element_blank())+
  guides(color=guide_legend("Time (min)"))+
  #format background
  theme(panel.background = element_rect(fill = 'white', color = 'black', linetype = 'solid'))


##### Figure 2 #####

## Figure 2a ----
# Time Graph # 
HTD<-read_xlsx('Final_thermal.xlsx',sheet="timed.d")

F2D <- HTD %>%
  group_by(Time) %>%
  summarize(Surv_Average = mean(Percent),
            Surv_SD = sd(Percent))


F2AA <- aov(`Percent`~`Time`, data = HTD)
  summary(F2AA)
tukey.test_F2A <-TukeyHSD(F2AA)
  tukey.test_F2A
  
  
  
#reorder values#

F2D$Time <- factor(F2D$Time, levels = c("Control", "45 Min","1 H", "6 H", "24 H"))

ggplot(F2D, aes(x=`Time`, y=`Surv_Average`,  group=`Time`, fill=`Time`))+ 
  geom_bar(stat="identity")+
  geom_point(data=HTD, size=2, color='black')+
  
  # Add errorbars
  geom_errorbar(aes(ymin=`Surv_Average`-`Surv_SD`, ymax=`Surv_Average`+`Surv_SD`), width=.1, position=position_dodge(0.05))+
  
  # add color and labels 
  ylab(label = "Percent Survival")+
  xlab(label = "Time (min)")+
  scale_fill_manual(values = c('#ef3c2d','#ef3c2d','#ef3c2d',"#ef3c2d",'#ef3c2d'))+
  #adjust scales 
  scale_y_continuous(limits=c(0,118), breaks= c(0,20,40,60,80,100))+
  # graph theme 
  theme(legend.position = "none",)+
  theme(panel.grid.major = element_line(color = 'black', linewidth = .05),
        panel.grid.minor = element_blank())+
  #format background
  theme(panel.background = element_rect(fill = 'white', color = 'black', linetype = 'solid'))


## figure 2 B Preconditioning ----
HTD<-read_xlsx('Final_thermal.xlsx',sheet="conditioning.d")

F2D <- HTD %>%
  group_by(Temp,State,Cond) %>%
  summarize(Surv_Average = mean(Percent),
            Surv_SD = sd(Percent))

HTDA <- subset(HTD, State=='heated')

F2BA <- aov(`Percent`~`Cond`, data = HTDA)
summary(F2BA)


#reorder #

F2D$Cond <- factor(F2D$Cond, levels = c("35","36", "38", "41", "no"))


# set up plot
ggplot(F2D, aes(x=`Temp`, y=`Surv_Average`,  group=`Cond`, color=`Cond`))+ 
  # add points and lines 
  geom_line() +
  geom_point(size=4, color='black')+
  geom_point(size=3)+
  #scale_shape_manual(values = c(18, 16,17))+
  #geom_point(aes(x=47,y=0),colour="#fad643", shape=18,size=2)+
  
  # add errorbars 
  geom_errorbar(aes(ymin=`Surv_Average`-`Surv_SD`, ymax=`Surv_Average`+`Surv_SD`), width=.18, position=position_dodge(0.05))+
  # Color and lables 
  ylab(label = "Percent Survival")+
  xlab(label = "Temperature (°C)")+
  scale_color_manual(values = c("#f29479", "#f26a4f",'#ef3c2d',"#cb1b16","#fad643" ))+
  # set Scales 
  scale_y_continuous(limits=c(-3,105), breaks= c(0,20,40,60,80,100))+
 scale_x_continuous(limits=c(21.8,47.8), breaks = c(22,35,36, 38,41,47))+

  
  theme(panel.grid.major = element_line(color = 'black', linewidth = .05),
        panel.grid.minor = element_blank())+
  #theme(legend.position = "none")+
  # guides(color=guide_legend("Preconditioning Temperature (°C)"))+
  #format background
  theme(panel.background = element_rect(fill = 'white', color = 'black', linetype = 'solid'))


## figure 2C spread ----
#set up data 
HTD <-read_xlsx('Final_thermal.xlsx',sheet="spread.d") 
F2D <- HTD %>% group_by(Temp, Treatment)%>%
  summarize(Surv_Average=mean(Normalized),
            Surv_SD=sd(Normalized))


# Stats # 

# Spread 80 "43"
HTD <-read_xlsx('Final_thermal.xlsx',sheet="spread.d")
HTD43 <- subset(HTD, Temp == "43")
#Anova#
spread43 <- aov(`Normalized` ~ `Treatment`, data = HTD43)
summary(spread43)
#Tuckey
tukey.test_spread43 <- TukeyHSD(spread43)
tukey.test_spread43

# Spread 75 "41"
HTD <-read_xlsx('Final_thermal.xlsx',sheet="spread.d")
HTD41 <- subset(HTD, Temp == "41")
#Anova#
spread41 <- aov(`Normalized` ~ `Treatment`, data = HTD41)
summary(spread41)
#Tuckey
tukey.test_spread41 <- TukeyHSD(spread41)
tukey.test_spread41


# Spread 70 "38"
HTD <-read_xlsx('Final_thermal.xlsx',sheet="spread.d")
HTD38 <- subset(HTD, Temp == "38")
#Anova#
spread38 <- aov(`Normalized` ~ `Treatment`, data = HTD38)
summary(spread38)
#Tuckey
tukey.test_spread38 <- TukeyHSD(spread38)
tukey.test_spread38


# Spread treatment 1x 
HTD <-read_xlsx('Final_thermal.xlsx',sheet="spread.d")
HTD1x <- subset(HTD, Treatment == "1X")
HTD1x <- HTD1x %>%
  mutate(Temp=as_factor(Temp))
#Anova#
spreadT <- aov(`Normalized` ~ `Temp`, data = HTD1x)
summary(spreadT)
#Tuckey
tukey.test_spreadT <- TukeyHSD(spreadT)
tukey.test_spreadT


# Spread treatment 3X/day X1
HTD <-read_xlsx('Final_thermal.xlsx',sheet="spread.d")
HTD3x1 <- subset(HTD, Treatment == "3X/day X1")
HTD3x1 <- HTD3x1 %>%
  mutate(Temp=as_factor(Temp))
#Anova#
spreadT <- aov(`Normalized` ~ `Temp`, data = HTD3x1)
summary(spreadT)
#Tuckey
tukey.test_spreadT <- TukeyHSD(spreadT)
tukey.test_spreadT


# Spread treatment 1X/day X3
HTD <-read_xlsx('Final_thermal.xlsx',sheet="spread.d")
HTD1x3 <- subset(HTD, Treatment == "1X/day X3")
HTD1x3 <- HTD1x3 %>%
  mutate(Temp=as_factor(Temp))
#Anova#
spreadT <- aov(`Normalized` ~ `Temp`, data = HTD1x3)
summary(spreadT)
#Tuckey
tukey.test_spreadT <- TukeyHSD(spreadT)
tukey.test_spreadT


  
#reorder values#

F2D$Treatment <- factor(F2D$Treatment, levels = c("1X", "3X/day X1", "1X/day X3"))
HTD$Treatment<- factor(HTD$Treatment, levels = c("1X", "3X/day X1", "1X/day X3"))
F2D$Temp <- factor(F2D$Temp, levels = c("38", "41","43"))
HTD$Temp<- factor(HTD$Temp, levels = c("38", "41","43"))

#set up plot 
ggplot(F2D, aes(x=`Treatment`, y=`Surv_Average`, fill=`Temp`))+ 
  geom_bar(stat="identity", position=position_dodge2(width = 0.9,preserve='single'),width=1)+
  geom_point(data=HTD, size=2, color='black')+
 
  # errorbars 
  geom_errorbar(aes(ymin=`Surv_Average`-`Surv_SD`, ymax=`Surv_Average`+`Surv_SD`), width=.2, position=position_dodge(width=1))+
  #color and labels 
  scale_fill_manual(values = c('#ef3c2d','#CB1B16',"#65010C"))+
  ylab(label = "Percent Survival")+
  xlab(label = "Heating Treatment")+
  # set scales 
  scale_y_continuous(limits=c(-13.75,115), breaks= c(0,20,40,60,80,100))+


  #stats
  geom_signif(
    y_position = c(114, 112,105,103,95), xmin = c(.75,.75,1.75,1.75,2.75), xmax = c(1.3, 1.05,2.3,2.05,3.3),
    annotation = c("***", "*","***","***","*"), tip_length = 0.01)+
  theme(panel.grid.major = element_line(color = 'black', linewidth = .05),
        panel.grid.minor = element_blank())+
  #format background
  theme(panel.background = element_rect(fill = 'white', color = 'black', linetype = 'solid'))


##### Figure 3 ##### 


## Figure 3A ---- 

HTD <- read_xlsx('Final_thermal.xlsx', sheet= '1hr.d')
HTD <- subset(HTD, State=='dry')


F3D <- HTD %>%
  group_by(Species, Temp, dataset) %>%
  summarize(Surv_Average = mean(Percent),
            Surv_SD = sd(Percent))

# Set up graph # 
#difference data#
d.d <- read.xlsx('Final_thermal.xlsx', sheet= 'difference')
d.d <- subset(d.d, dataset=='1')

#Organize Species#
F3D$Species <- factor(F3D$Species, levels = c("Acutuncus antarcticus", "Milnesium sp.", "Echiniscus sp.", "Hypsibius exemplaris", "Ramazzottius varieornatus", "Viridiscus viridianus"))
d.d$Species <- factor(d.d$Species, levels= c("Acutuncus antarcticus", "Milnesium sp.", "Echiniscus sp.", "Hypsibius exemplaris", "Ramazzottius varieornatus", "Viridiscus viridianus"))

#Create Plot#
ggplot(F3D, aes(x=`Temp`, y=`Surv_Average`,  group=`Species`, color=`Species`, fill=`Species`))+ 
  geom_bar(data=d.d,stat="identity")+
  
  # add points and lines 
  geom_line(data= subset(F3D, dataset==1)) +
  geom_line(data= subset(F3D, dataset==2))+
  
  # Add Error Bars # 
  geom_errorbar(aes(ymin=`Surv_Average`-`Surv_SD`, ymax=`Surv_Average`+`Surv_SD`), width=2,position =position_dodge(0.05))+
  
  # add labels and colors 
  ylab(label = "Survival (%)")+
  xlab(label = "Temperature (°C)")+
  scale_color_manual(values = c("#C7484B", "#f9844a",'#F9C74F',"#7FB357",'#4D908E',"#1D6380"))+
  scale_fill_manual(values=c('#ffd1d1','#faebbe','#fcfaa9','#b5ffb3','#c3f7f6','#7fd6fa'))+
  
  # Facet Wrap, Adjust Scale, and Remove Legend #
  facet_wrap( ~ `Species`, scales= 'free')+
  scale_y_continuous(limits=c(-20,108), breaks= c(-20,0,20,40,60,80,100))+
  scale_x_continuous(limits=c(35,125), breaks = c(55, 65, 75,85,95,105,115,125))+
  theme(legend.position = "none")+
  
  # Theme Grid and Background # 
  theme(panel.grid.major = element_line(color = 'black', linewidth = .05), panel.grid.minor = element_blank())+
  theme(panel.background = element_rect(fill = 'white', color = 'black', linetype = 'solid'))+
  
  #points in top layer
  geom_point(data= subset(F3D, dataset=="c"), shape=16, size=3, color='black')+
  geom_point(data= subset(F3D, dataset=="c"), shape=16, size=2) +
  geom_point(data= subset(F3D, dataset=="c2"), shape=17, size=3, color='black')+
  geom_point(data= subset(F3D, dataset=="c2"), shape=17, size=2) +
  geom_point(data= subset(F3D, dataset==1), shape=16, size=3, color='black')+
  geom_point(data= subset(F3D, dataset==1), shape=16, size=2) +
  geom_point(data= subset(F3D, dataset==2), shape=17, size=3, color='black')+
  geom_point(data= subset(F3D, dataset==2), shape=17, size=2)


## Figure 3B----

HTD <- read_xlsx('Final_thermal.xlsx', sheet= '1hr.d')
HTD <- subset(HTD, State=='dry')


F3D <- HTD %>%
  group_by(Species, Temp, dataset) %>%
  summarize(Surv_Average = mean(Percent),
            Surv_SD = sd(Percent))

# Set up graph # 

#Organize Species#
F3D$Species <- factor(F3D$Species, levels = c("Acutuncus antarcticus", "Milnesium sp.", "Echiniscus sp.", "Hypsibius exemplaris", "Ramazzottius varieornatus", "Viridiscus viridianus"))

#Create Plot#
ggplot(F3D, aes(x=`Temp`, y=`Surv_Average`,  group=`Species`, color=`Species`, fill=`Species`))+ 
  
  # add points and lines 
  geom_line(data= subset(F3D, dataset==1)) +
  geom_line(data= subset(F3D, dataset==2))+
  
  # Add Error Bars # 
  geom_errorbar(aes(ymin=`Surv_Average`-`Surv_SD`, ymax=`Surv_Average`+`Surv_SD`), width=.5, position =position_dodge(0.05))+
  
  # add labels and colors 
  ylab(label = "Survival (%)")+
  xlab(label = "Temperature (°C)")+
  scale_color_manual(values = c("#C7484B", "#f9844a",'#F9C74F',"#7FB357",'#4D908E',"#1D6380"))+
  
  # Facet Wrap, Adjust Scale, and Remove Legend #
  
  scale_y_continuous(limits=c(-0.7,105), breaks= c(0,20,40,60,80,100))+
  scale_x_continuous(limits=c(54,125), breaks = c(55, 65, 75,85,95,105,115,125))+
  
  # Theme Grid and Background # 
  theme(panel.grid.major = element_blank(), panel.grid.minor = element_blank())+
  theme(panel.background = element_rect(fill = 'white', color = 'black', linetype = 'solid'))+
  
  #points in top layer
  geom_point(data= subset(F3D, dataset==1), shape=16, size=3, color='black')+
  geom_point(data= subset(F3D, dataset==1), shape=16, size=2) +
  geom_point(data= subset(F3D, dataset==2), shape=17, size=3, color='black')+
  geom_point(data= subset(F3D, dataset==2), shape=17, size=2)


## Figure 3C ---- 

HTD <- read_xlsx('Final_thermal.xlsx', sheet= '72hr.d')
HTD <- subset(HTD, State=='dry')


F3D <- HTD %>%
  group_by(Species, Temp, dataset) %>%
  summarize(Surv_Average = mean(Percent),
            Surv_SD = sd(Percent))

# Set up graph # 
#difference data#
d.d <- read.xlsx('Final_thermal.xlsx', sheet= 'difference')
d.d <- subset(d.d, dataset=='1')

#Organize Species#
F3D$Species <- factor(F3D$Species, levels = c("Acutuncus antarcticus", "Milnesium sp.", "Echiniscus sp.", "Hypsibius exemplaris", "Ramazzottius varieornatus", "Viridiscus viridianus"))
d.d$Species <- factor(d.d$Species, levels= c("Acutuncus antarcticus", "Milnesium sp.", "Echiniscus sp.", "Hypsibius exemplaris", "Ramazzottius varieornatus", "Viridiscus viridianus"))

#Create Plot#
ggplot(F3D, aes(x=`Temp`, y=`Surv_Average`,  group=`Species`, color=`Species`, fill=`Species`))+ 
  geom_bar(data=d.d,stat="identity")+
  
  # add points and lines 
  geom_line(data= subset(F3D, dataset==1)) +
  geom_line(data= subset(F3D, dataset==2))+
  
  # Add Error Bars # 
  geom_errorbar(aes(ymin=`Surv_Average`-`Surv_SD`, ymax=`Surv_Average`+`Surv_SD`), width=2, position =position_dodge(0.05))+
  
  # add labels and colors 
  ylab(label = "Survival (%)")+
  xlab(label = "Temperature (°C)")+
  scale_color_manual(values = c("#C7484B", "#f9844a",'#F9C74F',"#7FB357",'#4D908E',"#1D6380"))+
  scale_fill_manual(values=c('#ffd1d1','#faebbe','#fcfaa9','#b5ffb3','#c3f7f6','#7fd6fa'))+
  
  # Facet Wrap, Adjust Scale, and Remove Legend #
  facet_wrap( ~ `Species`, scales= 'free')+
  scale_y_continuous(limits=c(-20,108), breaks= c(-20,0,20,40,60,80,100))+
  scale_x_continuous(limits=c(35,125), breaks = c(55, 65, 75,85,95,105,115,125))+
  theme(legend.position = "none",)+
  
  # Theme Grid and Background # 
  theme(panel.grid.major = element_line(color = 'black', linewidth = .05), panel.grid.minor = element_blank())+
  theme(panel.background = element_rect(fill = 'white', color = 'black', linetype = 'solid'))+
  
  #points in top layer
  geom_point(data= subset(F3D, dataset=="c"), shape=16, size=3, color='black')+
  geom_point(data= subset(F3D, dataset=="c"), shape=16, size=2) +
  geom_point(data= subset(F3D, dataset=="c2"), shape=17, size=3, color='black')+
  geom_point(data= subset(F3D, dataset=="c2"), shape=17, size=2) +
  geom_point(data= subset(F3D, dataset==1), shape=16, size=3, color='black')+
  geom_point(data= subset(F3D, dataset==1), shape=16, size=2) +
  geom_point(data= subset(F3D, dataset==2), shape=17, size=3, color='black')+
  geom_point(data= subset(F3D, dataset==2), shape=17, size=2)


## Figure 3D ## 

HTD <- read_xlsx('Final_thermal.xlsx', sheet= '72hr.d')
HTD <- subset(HTD, State=='dry')


F3D <- HTD %>%
  group_by(Species, Temp, dataset) %>%
  summarize(Surv_Average = mean(Percent),
            Surv_SD = sd(Percent))

# Set up graph # 

#Organize Species#
F3D$Species <- factor(F3D$Species, levels = c("Acutuncus antarcticus", "Milnesium sp.", "Echiniscus sp.", "Hypsibius exemplaris", "Ramazzottius varieornatus", "Viridiscus viridianus"))

#Create Plot#
ggplot(F3D, aes(x=`Temp`, y=`Surv_Average`,  group=`Species`, color=`Species`, fill=`Species`))+ 
  
  # add points and lines 
  geom_line(data= subset(F3D, dataset==1)) +
  geom_line(data= subset(F3D, dataset==2))+
  
  # Add Error Bars # 
  geom_errorbar(aes(ymin=`Surv_Average`-`Surv_SD`, ymax=`Surv_Average`+`Surv_SD`), width=.5, position =position_dodge(0.05))+
  
  # add labels and colors 
  ylab(label = "Survival (%)")+
  xlab(label = "Temperature (°C)")+
  scale_color_manual(values = c("#C7484B", "#f9844a",'#F9C74F',"#7FB357",'#4D908E',"#1D6380"))+
  
  # Facet Wrap, Adjust Scale, and Remove Legend #
  
  scale_y_continuous(limits=c(-0.7,105), breaks= c(0,20,40,60,80,100))+
  scale_x_continuous(limits=c(54,125), breaks = c(55, 65, 75,85,95,105,115,125))+
  
  # Theme Grid and Background # 
  theme(panel.grid.major = element_blank(), panel.grid.minor = element_blank())+
  theme(panel.background = element_rect(fill = 'white', color = 'black', linetype = 'solid'))+
  
  #points in top layer
  geom_point(data= subset(F3D, dataset==1), shape=16, size=3, color='black')+
  geom_point(data= subset(F3D, dataset==1), shape=16, size=2) +
  geom_point(data= subset(F3D, dataset==2), shape=17, size=3, color='black')+
  geom_point(data= subset(F3D, dataset==2), shape=17, size=2)


#figure 3E 
HTD<-read_xlsx('Final_thermal.xlsx',sheet="LT50")
HTD <- subset(HTD, State=='dry')
HTD <- subset(HTD, hours=='1')
HTDn <- HTD %>%
  group_by(Species)

F3D <- HTD %>%
  group_by(Species) %>%
  summarize(Surv_Average = mean(LT50),
            Surv_SD = sd(LT50))

F3EA <- aov(`LT50`~`Species`, data = HTD)
summary(F3EA)
tukey.test_F3A <-TukeyHSD(F3EA)
tukey.test_F3A
#reorder values#

F3D$Species <- factor(F3D$Species, levels = c("Acutuncus antarcticus", "Milnesium sp.", "Echiniscus sp.", "Hypsibius exemplaris", "Ramazzottius varieornatus", "Viridiscus viridianus"))


ggplot(F3D, aes(x=`Species`, y=`Surv_Average`, fill=`Species`))+ 
  geom_bar(stat="identity")+
  geom_point(data=HTDn, size=2, color='black')+
  
  # Add errorbars
  geom_errorbar(aes(ymin=`Surv_Average`-`Surv_SD`, ymax=`Surv_Average`+`Surv_SD`), width=.1, position=position_dodge(0.05))+
  #stats
  geom_signif(
    y_position = c(109,107,104,101), xmin = c(2,3,3,3), xmax = c(3,4,5,6),
    annotation = c("***", "***","***","***"), tip_length = .01)+
  # add color and labels 
  ylab(label = "LT50 (°C)")+
  xlab(label = "Species")+
  scale_fill_manual(values = c("#C7484B", "#f9844a",'#F9C74F',"#7FB357",'#4D908E',"#1D6380"))+
  #adjust scales 
  scale_y_continuous(limits=c(0,110), breaks= c(0,10, 70,80, 90,100))+
  scale_y_break(c(15, 70))+
  theme(axis.text.x = element_text(angle = 30, vjust= 1, hjust=1))+
  # graph theme 
  theme(legend.position = "none",)+
  theme(panel.grid.major = element_line(color = 'black', linewidth = .05),
        panel.grid.minor = element_blank())+
  guides(color=guide_legend("Time (min)"))+
  #format background
  theme(panel.background = element_rect(fill = 'white', color = 'black', linetype = 'solid'))


#figure 3F 
HTD<-read_xlsx('Final_thermal.xlsx',sheet="LT50")
HTD <- subset(HTD, State=='dry')
HTD <- subset(HTD, hours=='72')
HTDn <- HTD %>%
  group_by(Species)

F3D <- HTD %>%
  group_by(Species) %>%
  summarize(Surv_Average = mean(LT50),
            Surv_SD = sd(LT50))


F3FA <- aov(`LT50`~`Species`, data = HTD)
summary(F3FA)
tukey.test_F3A <-TukeyHSD(F3FA)
tukey.test_F3A

#reorder values#

F3D$Species <- factor(F3D$Species, levels = c("Acutuncus antarcticus", "Milnesium sp.", "Echiniscus sp.", "Hypsibius exemplaris", "Ramazzottius varieornatus", "Viridiscus viridianus"))


ggplot(F3D, aes(x=`Species`, y=`Surv_Average`, fill=`Species`))+ 
  geom_bar(stat="identity")+
  geom_point(data=HTDn, size=2, color='black')+
  
  # Add errorbars
  geom_errorbar(aes(ymin=`Surv_Average`-`Surv_SD`, ymax=`Surv_Average`+`Surv_SD`), width=.1, position=position_dodge(0.05))+
  #stats
  geom_signif(
    y_position = c(114,111,108,106,104,101), xmin = c(2,2,2,3,3,3), xmax = c(3,4,6,4,5,6),
    annotation = c("***", "*","*","***","***","***"), tip_length = .01)+
  # add color and labels 
  ylab(label = "LT50 (°C)")+
  xlab(label = "Species")+
  scale_fill_manual(values = c("#C7484B", "#f9844a",'#F9C74F',"#7FB357",'#4D908E',"#1D6380"))+
 
  #adjust scales 
  scale_y_continuous(limits=c(0,115), breaks= c(0,10, 70,80, 90,100))+
  scale_y_break(c(15, 70))+
  theme(axis.text.x = element_text(angle = 30, vjust= 1, hjust=1))+
  # graph theme 
  theme(legend.position = "none",)+
  theme(panel.grid.major = element_line(color = 'black', linewidth = .05),
        panel.grid.minor = element_blank())+
  guides(color=guide_legend("Time (min)"))+
  #format background
  theme(panel.background = element_rect(fill = 'white', color = 'black', linetype = 'solid'))


##### Figure 4 #####

# Figure 4A ---- 
HTD<-read_xlsx('Final_thermal.xlsx',sheet="1hr.d")
HTD <- subset(HTD,dataset != 'c')


F4D <- HTD %>%
  group_by(Species, Temp, State, dataset) %>%
  summarize(Surv_Average = mean(Percent),
            Surv_SD = sd(Percent))


#reorder species by survival#

F4D$Species <- factor(F4D$Species, levels = c("Acutuncus antarcticus", "Milnesium sp.", "Echiniscus sp.", "Hypsibius exemplaris", "Ramazzottius varieornatus", "Viridiscus viridianus"))
F4D$State <-factor(F4D$State,levels = c("wet","dry"))

# Create plot #
ggplot(F4D, aes(x=`Temp`, y=`Surv_Average`,  group=`Species`, color=`Species`, fill=`Species`, shape= interaction(`State`, `dataset`)))+ 
  geom_line(data= subset(F4D, dataset==1)) +
  geom_line(data= subset(F4D, dataset==2))+
  geom_line(data= subset(F4D, dataset==3)) +
  # Add Error Bars # 
  geom_errorbar(aes(ymin=`Surv_Average`-`Surv_SD`, ymax=`Surv_Average`+`Surv_SD`), width=1.5, position=position_dodge(0.05))+
  # Plot labels # 
  ggtitle("1 hr")+
  ylab(label = "Survival (%)")+
  xlab(label = "Temperature (°C)")+
  scale_color_manual(values = c("#C7484B", "#f9844a",'#F9C74F',"#7FB357",'#4D908E',"#1D6380"))+
  # Facet Wrap, Adjust Scale, and Remove Legend #
  facet_wrap( ~ `Species`, scales= 'free', ncol = 2)+
  scale_y_continuous(limits=c(-10,110), breaks= c(0,20,40,60,80,100))+
  scale_x_continuous(limits=c(33,126), breaks = c(35,40,45, 50,55,60,65, 70,75, 80,85,90,95,100,105,110,115,120,125))+
  theme(axis.text.x = element_text(angle = 45, vjust= 1.25, hjust=1))+
  theme(legend.position='none')+
  # Theme Grid and Background # 
  theme(panel.grid.major = element_line(color = 'black', 
                                        linewidth = .05), panel.grid.minor = element_blank())+
  theme(panel.background = element_rect(fill = 'white', color = 'black', linetype = 'solid'))+
  # Add points in top layer # 
  geom_point(size=2, color='black')+
  geom_point(size=1)+
  scale_shape_manual(values = c(16, 17, 18))


# Figure 4B ----
HTD<-read_xlsx('Final_thermal.xlsx',sheet="72hr.d")
HTD <- subset(HTD,dataset != 'c')

F4D <- HTD %>%
  group_by(Species, Temp, State, dataset) %>%
  summarize(Surv_Average = mean(Percent),
            Surv_SD = sd(Percent))
#reorder species by survival#

F4D$Species <- factor(F4D$Species, levels = c("Acutuncus antarcticus", "Milnesium sp.", "Echiniscus sp.", "Hypsibius exemplaris", "Ramazzottius varieornatus", "Viridiscus viridianus"))
F4D$State <-factor(F4D$State,levels = c("wet","dry"))

# Create plot #
ggplot(F4D, aes(x=`Temp`, y=`Surv_Average`,  group=`Species`, color=`Species`, fill=`Species`, shape= interaction(`State`, `dataset`)))+ 
  geom_line(data= subset(F4D, dataset==1)) +
  geom_line(data= subset(F4D, dataset==2))+
  geom_line(data= subset(F4D, dataset==3)) +
  # Add Error Bars # 
  geom_errorbar(aes(ymin=`Surv_Average`-`Surv_SD`, ymax=`Surv_Average`+`Surv_SD`), width=1.5, position=position_dodge(0.05))+
  # Plot labels # 
  ggtitle("72 hr")+
  ylab(label = "Survival (%)")+
  xlab(label = "Temperature (°C)")+
  scale_color_manual(values = c("#C7484B", "#f9844a",'#F9C74F',"#7FB357",'#4D908E',"#1D6380"))+
  # Facet Wrap, Adjust Scale, and Remove Legend #
  facet_wrap( ~ `Species`, scales= 'free', ncol = 2)+
  scale_y_continuous(limits=c(-10,110), breaks= c(0,20,40,60,80,100))+
  scale_x_continuous(limits=c(33,126), breaks = c(35,40,45, 50,55,60,65, 70,75, 80,85,90,95,100,105,110,115,120,125))+
  theme(axis.text.x = element_text(angle = 45, vjust= 1.25, hjust=1))+
  theme(legend.position='none')+
  # Theme Grid and Background # 
  theme(panel.grid.major = element_line(color = 'black', 
                                        linewidth = .05), panel.grid.minor = element_blank())+
  theme(panel.background = element_rect(fill = 'white', color = 'black', linetype = 'solid'))+
  # Add points in top layer # 
  geom_point(size=2, color='black')+
  geom_point(size=1)+
  scale_shape_manual(values = c(16, 17, 18))

# figure 4C ---- 

HTD<-read_xlsx('Final_thermal.xlsx',sheet="LT50")
HTD <- subset(HTD, hours=='1')
HTDn <- HTD %>%
  group_by(Species)


F4D <- HTD %>%
  group_by(Species, State) %>%
  summarize(Surv_Average = mean(LT50),
            Surv_SD = sd(LT50))


HTD1s <- subset(HTD, Species =="Viridiscus viridianus")
F4CA <- aov(`LT50`~`State`, data = HTD1s)
summary(F4CA)


F4D$Species <- factor(F4D$Species, levels = c("Acutuncus antarcticus", "Milnesium sp.", "Echiniscus sp.", "Hypsibius exemplaris", "Ramazzottius varieornatus", "Viridiscus viridianus"))

F4D$State <- factor(F4D$State, levels = c('wet','dry'))  


ggplot(F4D, aes(x=`Species`, y=`Surv_Average`,fill= interaction(`Species`, `State`), color=`State`))+ 
  geom_bar(stat="identity", position=position_dodge2(width = 0.9,preserve='single'),width=1)+
  geom_point(data=HTDn, size=1, color='black')+
  # Add Error Bars # 
  geom_errorbar(aes(ymin=`Surv_Average`-`Surv_SD`, ymax=`Surv_Average`+`Surv_SD`), width=.2, position=position_dodge(width=1))+
  #stats
  geom_signif(
    y_position = c(45,101,90,101,101,101), xmin = c(.75,1.75,2.75,3.75,4.75,5.75), xmax = c(1.25,2.25,3.25,4.25,5.25,6.25),
    annotation = c("***", "***","***","***","***","***"), tip_length = .01)+
  ylab(label = "LT50")+
  scale_y_continuous(limits=c(0,110), breaks= c(0,20,40,60,80,100))+
  theme(axis.text.x = element_text(angle = 30, vjust= 1, hjust=1))+
  scale_color_manual(values=c('black','black'))+
  scale_fill_manual(values=c('#ffd1d1','#faebbe','#fcfaa9','#b5ffb3','#c3f7f6','#7fd6fa',"#C7484B", "#f9844a",'#F9C74F',"#7FB357",'#4D908E',"#1D6380"))+
  # Theme Grid and Background # 
  theme(panel.grid.major = element_line(color = 'black', 
                                        linewidth = .05), panel.grid.minor = element_blank())+
  theme(panel.background = element_rect(fill = 'white', color = 'black', linetype = 'solid'))


# figure 4D----

HTD<-read_xlsx('Final_thermal.xlsx',sheet="LT50")
HTD <- subset(HTD, hours=='72')
HTDn <- HTD %>%
  group_by(Species)

F4D <- HTD %>%
  group_by(Species, State) %>%
  summarize(Surv_Average = mean(LT50),
            Surv_SD = sd(LT50))


HTD1s <- subset(HTD, Species =="Acutuncus antarcticus")
F4CA <- aov(`LT50`~`State`, data = HTD1s)
summary(F4CA)


F4D$Species <- factor(F4D$Species, levels = c("Acutuncus antarcticus", "Milnesium sp.", "Echiniscus sp.", "Hypsibius exemplaris", "Ramazzottius varieornatus", "Viridiscus viridianus"))

F4D$State <- factor(F4D$State, levels = c('wet','dry'))  


ggplot(F4D, aes(x=`Species`, y=`Surv_Average`,fill= interaction(`Species`, `State`), color=`State`))+ 
  geom_bar(stat="identity", position=position_dodge2(width = 0.9,preserve='single'),width=1)+
  geom_point(data=HTDn, size=1, color='black')+
  # Add Error Bars # 
  geom_errorbar(aes(ymin=`Surv_Average`-`Surv_SD`, ymax=`Surv_Average`+`Surv_SD`), width=.2, position=position_dodge(width=1))+
  #stats
  geom_signif(
    y_position = c(45,103,90,101,101,101), xmin = c(.75,1.75,2.75,3.75,4.75,5.75), xmax = c(1.25,2.25,3.25,4.25,5.25,6.25),
    annotation = c("***", "***","***","***","***","***"), tip_length = .01)+
  ylab(label = "LT50")+
  scale_y_continuous(limits=c(0,110), breaks= c(0,20,40,60,80,100))+
  theme(axis.text.x = element_text(angle = 30, vjust= 1, hjust=1))+
  scale_color_manual(values=c('black','black'))+
  scale_fill_manual(values=c('#ffd1d1','#faebbe','#fcfaa9','#b5ffb3','#c3f7f6','#7fd6fa',"#C7484B", "#f9844a",'#F9C74F',"#7FB357",'#4D908E',"#1D6380"))+
  # Theme Grid and Background # 
  theme(panel.grid.major = element_line(color = 'black', 
                                        linewidth = .05), panel.grid.minor = element_blank())+
  theme(panel.background = element_rect(fill = 'white', color = 'black', linetype = 'solid'))


##### Figure 5 ##### 

# Wet Min temp ---- 


HTD<-read_xlsx('Final_thermal.xlsx',sheet="LT50")
HTD <- subset(HTD, State=='wet')
HTD <- subset(HTD, hours=='72')


F5D <- HTD %>%
  group_by(Species, Min_T) %>%
  summarize(Lt50_Average = mean(LT50),
            Lt50_SD = sd(LT50))
F5D$Species <- factor(F5D$Species, levels = c("Acutuncus antarcticus", "Milnesium sp.", "Echiniscus sp.", "Hypsibius exemplaris", "Ramazzottius varieornatus", "Viridiscus viridianus"))

cor.test(F5D$`Lt50_Average`, F5D$`Min_T`,
         method = "spearman")

ggplot(F5D, aes(x=Lt50_Average, y=`Min_T`, color=`Species`))+
  geom_point(size=2)+
  scale_color_manual(values = c("#C7484B", "#f9844a",'#F9C74F',"#7FB357",'#4D908E',"#277DA1"))+
  stat_smooth(aes(Lt50_Average, `Min_T`),
              method = 'lm',
              se = FALSE,
              color = 'grey',
              linetype = 'dashed',
              alpha = 0.1,
              level = 0.95,)+
  ylab(label = "Mean Minimum Temperature At Collection Site (°C)")+
  xlab(label = "Wet LT50 (°C)")+
  annotate("text", x = 36, y = -3, label = "p = 0.6205
R² = 0.0669")+
  # Theme Grid and Background # 
  scale_x_continuous(limits=c(35,41), breaks = c(35, 36,37, 38,39,40,41))+
  theme(panel.grid.major = element_line(color = 'black', 
                                        linewidth = .05), panel.grid.minor = element_blank())+
  theme(panel.background = element_rect(fill = 'white', color = 'black', linetype = 'solid'))


# Wet Max temp ---- 


HTD<-read_xlsx('Final_thermal.xlsx',sheet="LT50")
HTD <- subset(HTD, State=='wet')
HTD <- subset(HTD, hours=='72')


F5D <- HTD %>%
  group_by(Species, Max_T) %>%
  summarize(Lt50_Average = mean(LT50),
            Lt50_SD = sd(LT50))
F5D$Species <- factor(F5D$Species, levels = c("Acutuncus antarcticus", "Milnesium sp.", "Echiniscus sp.", "Hypsibius exemplaris", "Ramazzottius varieornatus", "Viridiscus viridianus"))

cor.test(F5D$`Lt50_Average`, F5D$`Max_T`,
         method = "spearman")

ggplot(F5D, aes(x=Lt50_Average, y=`Max_T`, color=`Species`))+
  geom_point(size=2)+
  scale_color_manual(values = c("#C7484B", "#f9844a",'#F9C74F',"#7FB357",'#4D908E',"#277DA1"))+
  stat_smooth(aes(Lt50_Average, `Max_T`),
              method = 'lm',
              se = FALSE,
              color = 'grey',
              linetype = 'dashed',
              alpha = 0.1,
              level = 0.95,)+
  ylab(label = "Mean Max Temperature At Collection Site (°C)")+
  xlab(label = "Wet LT50 (°C)")+
  annotate("text", x = 36, y = 5, label = "p =0.8849 
R² = 0.0059 ")+
  # Theme Grid and Background # 
  scale_x_continuous(limits=c(35,41), breaks = c(35, 36,37, 38,39,40,41))+
  theme(panel.grid.major = element_line(color = 'black', 
                                        linewidth = .05), panel.grid.minor = element_blank())+
  theme(panel.background = element_rect(fill = 'white', color = 'black', linetype = 'solid'))

# Wet precip ---- 


HTD<-read_xlsx('Final_thermal.xlsx',sheet="LT50")
HTD <- subset(HTD, State=='wet')
HTD <- subset(HTD, hours=='72')


F5D <- HTD %>%
  group_by(Species, Precip) %>%
  summarize(Lt50_Average = mean(LT50),
            Lt50_SD = sd(LT50))
F5D$Species <- factor(F5D$Species, levels = c("Acutuncus antarcticus", "Milnesium sp.", "Echiniscus sp.", "Hypsibius exemplaris", "Ramazzottius varieornatus", "Viridiscus viridianus"))

cor.test(F5D$`Lt50_Average`, F5D$`Precip`,
         method = "spearman")

ggplot(F5D, aes(x=Lt50_Average, y=`Precip`, color=`Species`))+
  geom_point(size=2)+
  scale_color_manual(values = c("#C7484B", "#f9844a",'#F9C74F',"#7FB357",'#4D908E',"#277DA1"))+
  stat_smooth(aes(Lt50_Average, `Precip`),
              method = 'lm',
              se = FALSE,
              color = 'grey',
              linetype = 'dashed',
              alpha = 0.1,
              level = 0.95,)+
  ylab(label = "Mean Precipitation At Collection Site (mm)")+
  xlab(label = "Wet LT50 (°C)")+
  annotate("text", x = 36, y = -3, label = "p = 0.6675
R² = 0.0508")+
  # Theme Grid and Background # 
  scale_x_continuous(limits=c(35,41), breaks = c(35, 36,37, 38,39,40,41))+
  theme(panel.grid.major = element_line(color = 'black', 
                                        linewidth = .05), panel.grid.minor = element_blank())+
  theme(panel.background = element_rect(fill = 'white', color = 'black', linetype = 'solid'))


# Wet Min temp/culture ----


HTD<-read_xlsx('Final_thermal.xlsx',sheet="LT50")
HTD <- subset(HTD, State=='wet')
HTD <- subset(HTD, hours=='72')


F5D <- HTD %>%
  group_by(Species, Mi_C) %>%
  summarize(Lt50_Average = mean(LT50),
            Lt50_SD = sd(LT50))
F5D$Species <- factor(F5D$Species, levels = c("Acutuncus antarcticus", "Milnesium sp.", "Echiniscus sp.", "Hypsibius exemplaris", "Ramazzottius varieornatus", "Viridiscus viridianus"))

cor.test(F5D$`Lt50_Average`, F5D$`Mi_C`,
         method = "spearman")

ggplot(F5D, aes(x=Lt50_Average, y=`Mi_C`, color=`Species`))+
  geom_point(size=2)+
  scale_color_manual(values = c("#C7484B", "#f9844a",'#F9C74F',"#7FB357",'#4D908E',"#277DA1"))+
  stat_smooth(aes(Lt50_Average, `Mi_C`),
              method = 'lm',
              se = FALSE,
              color = 'grey',
              linetype = 'dashed',
              alpha = 0.1,
              level = 0.95,)+
  ylab(label = "Mean Minimum Temmperature At Collection Site or Culture Temperature (°C)")+
  xlab(label = "Wet LT50 (°C)")+
  annotate("text", x = 36, y = -3, label = "p = 0.6042
R² = 0.0731")+
  # Theme Grid and Background # 
  scale_x_continuous(limits=c(35,41), breaks = c(35, 36,37, 38,39,40,41))+
  theme(panel.grid.major = element_line(color = 'black', 
                                        linewidth = .05), panel.grid.minor = element_blank())+
  theme(panel.background = element_rect(fill = 'white', color = 'black', linetype = 'solid'))


# Wet Max temp/ culture ----


HTD<-read_xlsx('Final_thermal.xlsx',sheet="LT50")
HTD <- subset(HTD, State=='wet')
HTD <- subset(HTD, hours=='72')


F5D <- HTD %>%
  group_by(Species, Ma_C) %>%
  summarize(Lt50_Average = mean(LT50),
            Lt50_SD = sd(LT50))
F5D$Species <- factor(F5D$Species, levels = c("Acutuncus antarcticus", "Milnesium sp.", "Echiniscus sp.", "Hypsibius exemplaris", "Ramazzottius varieornatus", "Viridiscus viridianus"))

cor.test(F5D$`Lt50_Average`, F5D$`Ma_C`,
         method = "spearman")

ggplot(F5D, aes(x=Lt50_Average, y=`Ma_C`, color=`Species`))+
  geom_point(size=2)+
  scale_color_manual(values = c("#C7484B", "#f9844a",'#F9C74F',"#7FB357",'#4D908E',"#277DA1"))+
  stat_smooth(aes(Lt50_Average, `Ma_C`),
              method = 'lm',
              se = FALSE,
              color = 'grey',
              linetype = 'dashed',
              alpha = 0.1,
              level = 0.95,)+
  ylab(label = "Mean Maximum Temperature At Collection Site or Culture Temperature (°C)")+
  xlab(label = "Wet LT50 (°C)")+
  annotate("text", x = 36, y = 10, label = "p = 0.7916
R² = 0.0195")+
  # Theme Grid and Background # 
  scale_x_continuous(limits=c(35,41), breaks = c(35, 36,37, 38,39,40,41))+
  theme(panel.grid.major = element_line(color = 'black', 
                                        linewidth = .05), panel.grid.minor = element_blank())+
  theme(panel.background = element_rect(fill = 'white', color = 'black', linetype = 'solid'))


# Dry min temp ----

HTD<-read_xlsx('Final_thermal.xlsx',sheet="LT50")
HTD <- subset(HTD, State=='dry')
HTD <- subset(HTD, hours=='72')
HTD <- subset(HTD, Species!='Acutuncus antarcticus')


F5D <- HTD %>%
  group_by(Species, Min_T) %>%
  summarize(Lt50_Average = mean(LT50),
            Lt50_SD = sd(LT50))

F5D$Species <- factor(F5D$Species, levels = c("Acutuncus antarcticus", "Milnesium sp.", "Echiniscus sp.", "Hypsibius exemplaris", "Ramazzottius varieornatus", "Viridiscus viridianus"))

cor.test(F5D$`Lt50_Average`, F5D$`Min_T`,
         method = "spearman")

ggplot(F5D, aes(x=Lt50_Average, y=`Min_T`, color=`Species`))+
  geom_point(size=2)+
  scale_color_manual(values = c("#f9844a",'#F9C74F',"#7FB357",'#4D908E',"#277DA1"))+
  stat_smooth(aes(Lt50_Average, `Min_T`),
              method = 'lm',
              se = FALSE,
              color = 'grey',
              linetype = 'dashed',
              alpha = 0.1,
              level = 0.95,)+
  ylab(label = "Mean Minimum Temperature (°C)")+
  xlab(label = "Dry LT50 (°C)")+
  annotate("text", x = 80, y = -3, label = "p = 0.434 
R² = 0.2129 ")+
  # Theme Grid and Background # 
  theme(panel.grid.major = element_line(color = 'black', 
                                        linewidth = .05), panel.grid.minor = element_blank())+
  theme(panel.background = element_rect(fill = 'white', color = 'black', linetype = 'solid'))


# dry Max temp ----


HTD<-read_xlsx('Final_thermal.xlsx',sheet="LT50")
HTD <- subset(HTD, State=='dry')
HTD <- subset(HTD, hours=='72')
HTD <- subset(HTD, Species!='Acutuncus antarcticus')


F5D <- HTD %>%
  group_by(Species, Max_T) %>%
  summarize(Lt50_Average = mean(LT50),
            Lt50_SD = sd(LT50))
F5D$Species <- factor(F5D$Species, levels = c("Acutuncus antarcticus", "Milnesium sp.", "Echiniscus sp.", "Hypsibius exemplaris", "Ramazzottius varieornatus", "Viridiscus viridianus"))

cor.test(F5D$`Lt50_Average`, F5D$`Max_T`,
         method = "spearman")

ggplot(F5D, aes(x=Lt50_Average, y=`Max_T`, color=`Species`))+
  geom_point(size=2)+
  scale_color_manual(values = c( "#f9844a",'#F9C74F',"#7FB357",'#4D908E',"#277DA1"))+
  stat_smooth(aes(Lt50_Average, `Max_T`),
              method = 'lm',
              se = FALSE,
              color = 'grey',
              linetype = 'dashed',
              alpha = 0.1,
              level = 0.95,)+
  ylab(label = "Mean Max Temperature At Collection site (°C)")+
  xlab(label = "Dry LT50 (°C)")+
  annotate("text", x = 80, y = 20, label = "p = 0.7696
R² = 0.0331")+
  # Theme Grid and Background # 
  theme(panel.grid.major = element_line(color = 'black', 
                                        linewidth = .05), panel.grid.minor = element_blank())+
  theme(panel.background = element_rect(fill = 'white', color = 'black', linetype = 'solid'))

# dry precip  ----


HTD<-read_xlsx('Final_thermal.xlsx',sheet="LT50")
HTD <- subset(HTD, State=='dry')
HTD <- subset(HTD, hours=='72')
HTD <- subset(HTD, Species!='Acutuncus antarcticus')


F5D <- HTD %>%
  group_by(Species, Precip) %>%
  summarize(Lt50_Average = mean(LT50),
            Lt50_SD = sd(LT50))
F5D$Species <- factor(F5D$Species, levels = c("Acutuncus antarcticus", "Milnesium sp.", "Echiniscus sp.", "Hypsibius exemplaris", "Ramazzottius varieornatus", "Viridiscus viridianus"))

cor.test(F5D$`Lt50_Average`, F5D$`Precip`,
         method = "spearman")

ggplot(F5D, aes(x=Lt50_Average, y=`Precip`, color=`Species`))+
  geom_point(size=2)+
  scale_color_manual(values = c( "#f9844a",'#F9C74F',"#7FB357",'#4D908E',"#277DA1"))+
  stat_smooth(aes(Lt50_Average, `Precip`),
              method = 'lm',
              se = FALSE,
              color = 'grey',
              linetype = 'dashed',
              alpha = 0.1,
              level = 0.95,)+
  ylab(label = "Mean Precipitation At Collection Site(mm)")+
  xlab(label = "Dry LT50 (°C)")+
  annotate("text", x = 80, y = 60, label = "p = 0.09515
R² = 0.6591")+
  # Theme Grid and Background # 
  theme(panel.grid.major = element_line(color = 'black', 
                                        linewidth = .05), panel.grid.minor = element_blank())+
  theme(panel.background = element_rect(fill = 'white', color = 'black', linetype = 'solid'))


# dry Min temp/culture ----


HTD<-read_xlsx('Final_thermal.xlsx',sheet="LT50")
HTD <- subset(HTD, State=='dry')
HTD <- subset(HTD, hours=='72')
HTD <- subset(HTD, Species!='Acutuncus antarcticus')


F5D <- HTD %>%
  group_by(Species, Mi_C) %>%
  summarize(Lt50_Average = mean(LT50),
            Lt50_SD = sd(LT50))
F5D$Species <- factor(F5D$Species, levels = c("Acutuncus antarcticus", "Milnesium sp.", "Echiniscus sp.", "Hypsibius exemplaris", "Ramazzottius varieornatus", "Viridiscus viridianus"))

cor.test(F5D$`Lt50_Average`, F5D$`Mi_C`,
         method = "spearman")

ggplot(F5D, aes(x=Lt50_Average, y=`Mi_C`, color=`Species`))+
  geom_point(size=2)+
  scale_color_manual(values = c( "#f9844a",'#F9C74F',"#7FB357",'#4D908E',"#277DA1"))+
  stat_smooth(aes(Lt50_Average, `Mi_C`),
              method = 'lm',
              se = FALSE,
              color = 'grey',
              linetype = 'dashed',
              alpha = 0.1,
              level = 0.95,)+
  ylab(label = "Mean Minimum Temperature At Collection Site or Culture Temperature (°C)")+
  xlab(label = "Dry LT50 (°C)")+
  annotate("text", x = 80, y = -3, label = "p = 0.4865
R² = 0.1727 ")+
  # Theme Grid and Background # 
  theme(panel.grid.major = element_line(color = 'black', 
                                        linewidth = .05), panel.grid.minor = element_blank())+
  theme(panel.background = element_rect(fill = 'white', color = 'black', linetype = 'solid'))


# dry Max temp/ culture ----


HTD<-read_xlsx('Final_thermal.xlsx',sheet="LT50")
HTD <- subset(HTD, State=='dry')
HTD <- subset(HTD, hours=='72')
HTD <- subset(HTD, Species!='Acutuncus antarcticus')


F5D <- HTD %>%
  group_by(Species, Ma_C) %>%
  summarize(Lt50_Average = mean(LT50),
            Lt50_SD = sd(LT50))
F5D$Species <- factor(F5D$Species, levels = c("Acutuncus antarcticus", "Milnesium sp.", "Echiniscus sp.", "Hypsibius exemplaris", "Ramazzottius varieornatus", "Viridiscus viridianus"))

cor.test(F5D$`Lt50_Average`, F5D$`Ma_C`,
         method = "spearman")

ggplot(F5D, aes(x=Lt50_Average, y=`Ma_C`, color=`Species`))+
  geom_point(size=2)+
  scale_color_manual(values = c( "#f9844a",'#F9C74F',"#7FB357",'#4D908E',"#277DA1"))+
  stat_smooth(aes(Lt50_Average, `Ma_C`),
              method = 'lm',
              se = FALSE,
              color = 'grey',
              linetype = 'dashed',
              alpha = 0.1,
              level = 0.95,)+
  ylab(label = "Mean Maximum Temmperature At Collection Site or Culture Temperature (°C)")+
  xlab(label = "Dry LT50 (°C)")+
  annotate("text", x = 80, y = 20, label = "p = 0.7257 
R² = 0.0471 ")+
  # Theme Grid and Background # 
  theme(panel.grid.major = element_line(color = 'black', 
                                        linewidth = .05), panel.grid.minor = element_blank())+
  theme(panel.background = element_rect(fill = 'white', color = 'black', linetype = 'solid'))
